# Supplementary material for: All black: a microplastic extraction combined with colour-based analysis allows identification and characterisation of tire wear particles (TWP) in soils
Source: Microplast nanoplast. 2024 Oct 30;4(1):25. doi: 10.1186/s43591-024-00102-9 (PMC11525289; doi:10.1186/s43591-024-00102-9)
Supplement: Supplementary file 2 — Supplementary Material 2. [file 43591_2024_102_MOESM2_ESM.xlsx]

## Sheet: supplementary_data
sample_name	Area	Perim.	Circ.	Feret	MinFeret
Charcoal1	253461	2181.49	0.669	687.856	554.172
Charcoal1	3999.01	351.8	0.406	129.356	53.851
Charcoal1	10627.5	478.015	0.584	142.759	113.462
Charcoal1	2682.86	239.438	0.588	77.385	56.641
Charcoal1	55791.6	1207.14	0.481	420.9	213.677
Charcoal1	85068.4	1505.59	0.472	459.013	296.053
Charcoal1	98442.6	1791.6	0.385	620.479	284.753
Charcoal1	1634.7	216.241	0.439	68.764	42.427
Charcoal1	63760	1856.59	0.232	447.924	247.856
Charcoal1	13122.4	470.396	0.745	164.49	106.711
Charcoal1	20316.5	799.177	0.4	227.935	149.464
Charcoal1	97009.1	2349.5	0.221	624.992	299.35
Charcoal2	30623.4	963.236	0.415	389.605	117.867
Charcoal2	175893	2580.52	0.332	731.504	474.503
Charcoal2	40478.3	1098.45	0.422	353.578	176.639
Charcoal2	43407.5	1162.59	0.404	384.441	159.813
Charcoal2	77116.5	1480.69	0.442	401.91	290.709
Charcoal2	5843.12	582.496	0.216	149.294	78.039
Charcoal2	4145.31	335.288	0.463	138.729	47.907
Charcoal2	4444.81	444.648	0.283	122.077	86.909
Charcoal2	5536.94	364.428	0.524	112.36	79.962
Charcoal2	112491	1587.82	0.561	459.987	363.614
Charcoal2	54160.9	1150.56	0.514	362.082	227.977
Charcoal2	6014.8	570.824	0.232	178.912	74.721
Charcoal2	62704.3	1254.45	0.501	371.393	280.025
Charcoal2	5824.99	374.831	0.521	142.512	52.244
Charcoal2	8221.95	674.807	0.227	202.654	80.732
Charcoal2	3325.03	286.986	0.507	108.395	53.361
Charcoal2	7357.79	438.556	0.481	142.436	90.467
Charcoal2_after	2957.81	303.844	0.403	130.418	37.88
Charcoal2_after	1376.93	172.142	0.584	58.832	43.916
Charcoal2_after	1690.48	195.747	0.554	70.194	41.558
Charcoal3	68701.5	1458.54	0.406	495.131	206.349
Charcoal3	3687.4	471.418	0.209	97.128	66.632
Charcoal3	53029.5	2034.16	0.161	532.729	215.094
Charcoal3	10871.4	720.804	0.263	282.734	87.183
Charcoal3	3988.8	320.421	0.488	91.589	68.994
Charcoal3	77170.3	1693.12	0.338	512.211	293.372
Charcoal3	24508.9	985.036	0.317	226.527	183.234
Charcoal3	14034.3	612.797	0.47	195.874	133.314
Charcoal3	25313	1045.02	0.291	227.547	186.997
Charcoal3	135428	2213.03	0.347	570.764	417.597
Charcoal3	16905.2	805.273	0.328	314.577	70.174
Charcoal3	5891.64	383.014	0.505	156.574	63.105
Charcoal3	77388.7	1519.16	0.421	508.708	269.14
Charcoal3	36146.3	940.116	0.514	356.509	183.996
Charcoal3	3778.01	289.558	0.566	109.642	52.071
Charcoal3	55874.7	1132.86	0.547	424.801	164.004
Charcoal3	5084.72	389.378	0.421	167.396	46.633
Charcoal3_after	3747.35	366.247	0.351	110.002	66.568
Charcoal4	7887.28	510.198	0.381	152.075	88.708
Charcoal4	1067.34	163.097	0.504	55.122	35.727
Charcoal4	2132.78	204.249	0.642	75.651	44.104
Charcoal4	2168.07	207.151	0.635	79.586	39.65
Charcoal4	158915	2437.78	0.336	624.675	445.482
Charcoal4	8096.17	621.613	0.263	203.512	81.995
Charcoal4	28542.6	855.507	0.49	277.117	166.815
Charcoal4	41186.7	1100.3	0.428	425.845	167.652
Charcoal4	90320.8	2427.61	0.193	561.023	301.97
Charcoal4	28522.6	1394.08	0.184	373.296	185.767
Charcoal4	2851.97	238.982	0.628	83.176	47.852
Charcoal4	8370.88	455.999	0.506	131.521	92.675
Charcoal4	77650	1304.4	0.573	477.737	222.224
Charcoal4	1444.11	146.719	0.843	50.279	36.133
Charcoal4	59426	1222.68	0.5	441.472	217.395
Charcoal4	6885.75	451.467	0.425	178.309	69.325
Charcoal4	134596	1961.81	0.439	650.228	328.466
Charcoal4	17481	667.682	0.493	197.675	151.674
Charcoal4	20862.3	689.534	0.551	232.868	136.739
Charcoal4	82304.7	1897.91	0.287	618.976	277.256
Charcoal5	6074.93	324.093	0.727	105.69	84.263
Charcoal5	49548.5	1095.65	0.519	444.262	171.466
Charcoal5	97726.3	1633.22	0.46	470.113	355.639
Charcoal5	151944	2901.84	0.227	615.559	424.054
Charcoal5	128063	2739.56	0.214	623.45	421.18
Charcoal5	18147.5	779.351	0.375	279.965	113.951
Charcoal5	100994	2332.61	0.233	560.213	336.968
Charcoal5	66818.4	2210.07	0.172	476.67	280.081
Charcoal5	7983.53	380.881	0.692	139.088	89.673
Charcoal5	16539.4	996.715	0.209	244.589	119.543
Charcoal5	13813.3	686.274	0.369	278.928	96.02
Charcoal5	3679.86	368.732	0.34	126.846	59.844
Charcoal5	36767.2	809.597	0.705	265.211	189.285
Charcoal5	9028.93	614.994	0.3	255.229	52.079
Charcoal5_after	1641.81	213.515	0.453	64.631	41.262
Charcoal5_after	7248.09	535.15	0.318	142.016	92.136
Charcoal5_after	1985.41	194	0.663	60.422	50.272
Charcoal5_after	5789.93	436.682	0.382	149.178	63.111
Charcoal6	99212.7	1902.91	0.344	553.952	315.211
Charcoal6	1996.29	196.773	0.648	70.996	38.212
Charcoal6	1215.13	159.423	0.601	59.609	35.479
Charcoal6	8009.01	435.351	0.531	133.85	97.058
Charcoal6	8524.06	656.564	0.248	174.938	92.983
Charcoal6	1010.07	243.728	0.214	67.416	50.471
Charcoal6	84914.4	1763.72	0.343	448.791	273.216
Charcoal6	70035.2	1663.91	0.318	448.303	284.946
Charcoal6	10270.5	820.035	0.192	166.677	122.335
Charcoal6	3031.16	310.653	0.395	85.27	63.458
Charcoal6	68299.3	1948.55	0.226	453.545	303.639
Charcoal6	167503	2933.86	0.245	580.956	483.884
Charcoal6	81375.8	1718.98	0.346	550.151	298.855
Charcoal6	1418.29	237.827	0.315	73.192	46.163
Charcoal6	1207.5	136.318	0.817	44.81	39.249
Charcoal6	60759.6	1362.24	0.411	439.666	256.835
Charcoal6	13977.9	979.465	0.183	280.207	119.522
Charcoal6	41967.9	1223.33	0.352	380.842	171.613
Charcoal6	246671	3424.51	0.264	1076.39	376.849
Charcoal6	2906.21	280.221	0.465	110.806	35.769
Charcoal6	3941.08	387.63	0.33	123.947	52.543
MAT10A	2416.18	239.09	0.531	78.391	44.616
MAT10A	5752.71	367.076	0.536	102.467	80.802
MAT10A	1655.36	178.176	0.655	59.078	47.168
MAT10A	2420.84	307.809	0.321	76.223	60.011
MAT10A	1619.39	190.489	0.561	61.714	40.382
MAT10A	1172.55	148.159	0.671	49.626	38.802
MAT10A	2073.85	188.518	0.733	58.414	54.524
MAT10A	2312.93	219.162	0.605	78.715	43.755
MAT10A	2301.93	225.649	0.568	82.211	39.29
MAT10A	4523.89	379.14	0.395	95.802	78.46
MAT10A	2342.13	207.209	0.685	76.622	43.344
MAT10A	1661.71	159.96	0.816	56.383	41.97
MAT10A	3475.74	252.706	0.684	88.263	56.84
MAT10A	2001.49	193.342	0.673	70.19	47.377
MAT10A	4419.37	314.091	0.563	91.024	69.543
MAT10A	1553.38	178.874	0.61	68.955	37.083
MAT10A	1123.04	159.199	0.557	55.03	36.653
MAT10A	3273.48	326.611	0.386	96.193	55.241
MAT10A	1349.85	183.316	0.505	50.495	39.124
MAT10B	1800.92	190.492	0.624	59.317	44.881
MAT10B	3050.9	259.313	0.57	81.179	56.322
MAT10B	8152.39	366.009	0.765	132.354	93.474
MAT10B	3535.83	253.843	0.69	81.698	61.873
MAT10B	926.696	200.157	0.291	64.526	35.602
MAT10B	2956.12	304.936	0.399	114.364	43.013
MAT10B	3493.94	357.932	0.343	133.392	48.643
MAT10B	1707.41	174.433	0.705	61.75	38.979
MAT10B	4429.95	321.098	0.54	112.06	61.963
MAT10B	2855.83	233.822	0.656	81.361	58.348
MAT10B	5857.23	435.721	0.388	186.768	44.821
MAT10B	3135.11	247.34	0.644	82.877	54.115
MAT10B	1856.35	269.453	0.321	84.598	46.173
MAT10B	14619.4	567.938	0.57	167.617	141.03
MAT10B	3758.41	253.46	0.735	94.21	54.37
MAT10C	1069.29	145.334	0.636	45.158	37.07
MAT10C	2786.43	246.982	0.574	89.076	55.948
MAT10C	26876.6	758.468	0.587	272.216	135.776
MAT10C	902.997	257.932	0.171	58.011	38.498
MAT10C	1900.36	283.693	0.297	65.523	52.686
MAT1A	3217.03	266.395	0.57	89.092	55.598
MAT1A	2102.08	185.666	0.766	64.019	44.901
MAT1A	3482.31	266.813	0.615	103.128	45.152
MAT1A	1999.23	313.913	0.255	121.983	40.633
MAT1A	3415.99	260.594	0.632	89.988	60.715
MAT1A	2869.09	242.135	0.615	78.087	53.283
MAT1A	960.208	161.858	0.461	53.339	38.443
MAT1A	1433.1	219.91	0.372	65.891	40.636
MAT1A	17230.9	588.413	0.625	192.242	132.127
MAT1A	40655.5	908.126	0.619	305.134	213.908
MAT1A	3241.06	241.717	0.697	84.183	57.945
MAT1A	2433.68	201.927	0.75	72.655	48.924
MAT1A	1348.52	165.206	0.621	56.846	36.559
MAT1A	1777.2	200.68	0.555	72.343	38.304
MAT1A	2489.43	238.944	0.548	86.547	37.982
MAT1A	11614.8	605.084	0.399	251.199	71.457
MAT1A	3312.19	272.039	0.562	104.424	48.908
MAT1A	1888.7	193.846	0.632	74.664	36.741
MAT1A	6396.58	352.931	0.645	134.914	70.983
MAT1A	2537.49	276.083	0.418	83.489	58.487
MAT1A	1413.88	197.095	0.457	73.208	36.186
MAT1A	3082.47	401.696	0.24	78.143	67.971
MAT1A	1899.27	193.51	0.637	74.921	39.206
MAT1A	7952.71	435.226	0.528	162.642	70.87
MAT1A	10373.9	491.637	0.539	152.116	115.782
MAT1A	2120.34	186.339	0.767	66.298	42.022
MAT1A	3445.79	314.585	0.438	115.153	51.317
MAT1A	2616.3	230.19	0.62	84.348	46.078
MAT1A	2417.34	276.043	0.399	114.332	39.155
MAT1A	3485.2	245.105	0.729	85.131	61.401
MAT1A	2734.53	226.309	0.671	79.406	48.368
MAT1A	2677.82	236.113	0.604	76.728	57.279
MAT1A	5078.82	327.638	0.595	126.239	63.725
MAT1A	3918.68	262.891	0.713	88.778	62.255
MAT1A	1820.45	226.982	0.444	71.407	44.001
MAT1A	1609.96	162.949	0.762	55.77	41.683
MAT1A	2092.46	188.636	0.739	70.069	40.569
MAT1A	3431.37	279.964	0.55	89.452	59.215
MAT1A	3498.65	273.171	0.589	99.923	56.528
MAT1A	2899.85	281.826	0.459	102.022	49.878
MAT1A	5186.47	320.091	0.636	114.878	63.029
MAT1A	2490.39	217.851	0.659	72.11	50.219
MAT1A	3779.32	289.809	0.565	103.685	58.497
MAT1A	1705.11	243.817	0.36	70.295	49.223
MAT1A	1552.29	194.182	0.517	59.554	50.092
MAT1A	7954.63	377.946	0.7	147.496	77.484
MAT1A	4812.57	283.213	0.754	96.188	67.763
MAT1A	1990.58	181.13	0.762	68.276	40.865
MAT1B	7643.31	395.987	0.613	152.733	70.186
MAT1B	5512.34	313.978	0.703	113.726	66.026
MAT1B	2214.33	198.89	0.703	70.937	50.494
MAT1B	3338.63	287.308	0.508	100.823	56.65
MAT1B	3824.41	255.165	0.738	91.267	67.065
MAT1B	29300.8	858.49	0.5	274.461	162.551
MAT1B	9198.8	428.493	0.63	141.745	97.388
MAT1B	1627.42	192.514	0.552	60.645	42.662
MAT1B	11315	514.61	0.537	196.252	83.175
MAT1B	3877.72	319.03	0.479	92.22	64.346
MAT1B	10636.7	514.553	0.505	150.821	112.913
MAT1B	42030.4	1043.82	0.485	315.6	221.695
MAT1B	2784.31	245.828	0.579	91.629	50.208
MAT1B	3756.7	318.767	0.465	115.118	54.874
MAT1B	4847.58	375.577	0.432	97.369	73.256
MAT1B	1856.77	233.701	0.427	75.865	44.668
MAT1B	1395.96	187.415	0.499	61.392	40.824
MAT1B	2051	270.129	0.353	81.836	54.162
MAT1B	1398.5	198.794	0.445	63.367	35.007
MAT1B	1646.89	258.541	0.31	83.795	39.936
MAT1B	1259.71	214.989	0.342	67.385	38.679
MAT1B	1702.32	206.979	0.499	62.579	42.117
MAT1B	2686.56	238.733	0.592	82.438	45.661
MAT1B	1318.53	155.583	0.685	56.514	37.708
MAT1B	2315.89	326.367	0.273	87.595	48.786
MAT1B	1782.3	252.663	0.351	72.021	45.189
MAT1B	6342.14	318.122	0.788	101.325	88.512
MAT1B	1772.14	229.258	0.424	72.469	39.274
MAT1B	1948.59	220.912	0.502	70.211	42.05
MAT1B	1106.11	203.487	0.336	52.703	37.907
MAT1B	1764.53	219.587	0.46	71.267	40.338
MAT1B	1262.25	195.402	0.415	67.474	38.563
MAT1B	4653.78	361.366	0.448	90.601	75.163
MAT1B	9217.84	371.213	0.841	118.899	105.528
MAT1B	2672.6	236.514	0.6	79.141	48.489
MAT1B	3598.87	372.978	0.325	92.142	61.829
MAT1B	1481.44	206.218	0.438	74.7	35.929
MAT1B	2109.39	203.903	0.638	74.002	40.734
MAT1C	4048.25	328.53	0.471	94.339	77.538
MAT1C	3215.5	255.619	0.618	81.702	62.918
MAT1C	2496.99	229.666	0.595	80.122	49.214
MAT1C	1940.13	259.613	0.362	76.921	55.489
MAT1C	1960.87	199.063	0.622	76.05	36.671
MAT1C	1613.88	246.407	0.334	81.063	39.577
MAT1C	3986.47	283.794	0.622	97.03	57.158
MAT1C	13567	628.204	0.432	183.85	112.644
MAT1C	8174.36	426.105	0.566	148.157	75.848
MAT1C	1966.79	231.41	0.462	67.208	48.883
MAT1C	2501.22	231.728	0.585	67.393	52.458
MAT1C	1759.02	216.088	0.473	65.337	40.985
MAT1C	931.348	157.675	0.471	45.118	36.675
MAT1C	5230.95	298.295	0.739	101.003	65.743
MAT1C	1178.89	169.765	0.514	51.224	37.576
MAT1C	1905.86	223.134	0.481	60.889	47.926
MAT1C	1792.88	211.991	0.501	76.849	36.014
MAT1C	2092.46	221.334	0.537	84.629	42.578
MAT1C	4097.34	343.677	0.436	136.992	53.289
MAT1C	3735.12	353.619	0.375	105.502	49.888
MAT1C	1953.25	223.383	0.492	66.136	48.144
MAT1C	1834.77	215.166	0.498	66.016	47.992
MAT1C	2451.29	268.303	0.428	97.367	41.137
MAT1C	1522.48	178.11	0.603	67.383	35.534
MAT1C	2110.66	196.955	0.684	68.609	43.973
MAT1C	2706.88	339.792	0.295	92.177	64.368
MAT1C	1899.09	214.563	0.518	67.303	47.019
MAT1C	9927.46	677.653	0.272	163.813	108.694
MAT1C	2549.46	319.413	0.314	97.786	45.089
MAT1C	16486.7	698.878	0.424	190.801	127.098
MAT1C	3455.85	278.838	0.559	86.679	57.802
MAT1C	3484.62	264.027	0.628	91.736	52.695
MAT1C	4944.9	427.68	0.34	129.564	78.053
MAT1C	1881.31	228.587	0.452	63.212	48.387
MAT1C	2046.77	188.562	0.723	71.27	35.138
MAT1C	1624.89	232.9	0.376	62.82	43.023
MAT2A	4895.29	350.135	0.502	123.708	65.542
MAT2A	2386.23	211.416	0.671	77.704	40.005
MAT2A	6053.17	315.364	0.765	104.199	77.654
MAT2A	6949.19	440.175	0.451	115.675	93.32
MAT2A	1332.13	218.112	0.352	50.753	40.751
MAT2A	11242.7	530.562	0.502	173.501	100.581
MAT2A	10766.6	454.464	0.655	157.641	109.339
MAT2A	1294.05	236.959	0.29	72.184	35.519
MAT2A	3594.58	319.382	0.443	128.342	40.598
MAT2A	2209.12	208.024	0.642	69.398	48.309
MAT2A	19564	725.083	0.468	243.603	150.326
MAT2A	14759.2	596.261	0.522	225.247	101.47
MAT2A	1502.58	172.813	0.632	59.918	40.043
MAT2A	1367.37	165.574	0.627	58.17	38.043
MAT2A	2025.34	188.799	0.714	58.758	50.274
MAT2A	8982.15	426.097	0.622	122.765	110.622
MAT2A	3058.48	264.996	0.547	73.447	64.874
MAT2A	8852.65	418.812	0.634	163.798	78.204
MAT2A	1256.91	162.858	0.596	51.091	36.237
MAT2A	8482.25	499.62	0.427	180.142	78.04
MAT2A	5885.58	333.401	0.665	115.073	77.914
MAT2A	2584.29	316.594	0.324	113.473	53.386
MAT2A	1086.47	176.754	0.437	46.231	38.501
MAT2A	1998.68	177.899	0.794	59.815	46.92
MAT2A	7120.59	373.553	0.641	119.233	92.682
MAT2A	11351.2	459.299	0.676	162.418	93.275
MAT2A	2735.69	230.301	0.648	78.12	51.043
MAT2A	1764.44	186.988	0.634	58.749	43.637
MAT2A	1091.23	151.008	0.601	46.361	35.88
MAT2A	3295.58	244.239	0.694	96.029	46.179
MAT2A	4688.66	328.433	0.546	109.967	73.301
MAT2A	2560.48	214.98	0.696	77.478	54.51
MAT2A	4936.23	311.262	0.64	100.973	79.7
MAT2A	1295.95	159.389	0.641	55.933	35.342
MAT2A	5462.8	349.176	0.563	107.56	87.38
MAT2A	3700.27	266.809	0.653	81.249	66.858
MAT2A	4064.01	305.209	0.548	100.387	60.479
MAT2A	6838.74	416.853	0.495	124.503	89.63
MAT2A	1135.98	156.531	0.583	51.129	35.245
MAT2A	3599.34	485.535	0.192	106.045	75.599
MAT2A	3204.17	323.165	0.386	90.804	58.569
MAT2A	6258.85	750.704	0.14	149.14	104.013
MAT2A	2082.47	325.865	0.246	117.107	42.026
MAT2A	2012.01	357.647	0.198	98.786	54.392
MAT2A	2171.03	178.806	0.853	58.006	51.402
MAT2A	2149.13	247.899	0.439	76.038	55.747
MAT2A	16099.9	606.939	0.549	205.602	112.193
MAT2A	18851.8	860.875	0.32	231.066	175.768
MAT2A	11561.7	540.423	0.497	184.398	90.762
MAT2A	2086.28	225.411	0.516	77.98	38.037
MAT2A	1310.23	142.59	0.81	47.091	39.412
MAT2A	1273.1	183.893	0.473	55.037	36.857
MAT2A	3214.65	253.151	0.63	97.004	47.726
MAT2A	1792.05	187.087	0.643	63.79	42.766
MAT2A	2823.29	222.966	0.714	77.16	51.706
MAT2A	9282.1	384.218	0.79	133.648	96.166
MAT2A	2575.72	230.534	0.609	77.951	53.615
MAT2A	5517.08	407.121	0.418	142.26	68.767
MAT2A	7344.36	446.32	0.463	111.251	97.459
MAT2A	2012.96	227.441	0.489	67.024	50.27
MAT2A	3068.96	223.26	0.774	77.481	58.871
MAT2A	4292.54	392.736	0.35	103.886	70.622
MAT2A	5598.02	345.957	0.588	100	84.197
MAT2A	5237.13	289.695	0.784	94.891	76.825
MAT2A	4328.73	339.24	0.473	89.592	66.329
MAT2A	1155.98	188.803	0.408	50.716	35.783
MAT2A	1399.74	192.94	0.473	56.582	37.394
MAT2A	2280.53	211.07	0.643	82.793	38.307
MAT2A	3613.62	241.91	0.776	79.946	66.24
MAT2B	22443.4	670.137	0.628	210.971	148.756
MAT2B	16740.3	560.375	0.67	179.198	137.749
MAT2B	85116.5	1271.17	0.662	364.334	319.364
MAT2B	1250.71	149.461	0.704	52.021	38.403
MAT2B	7275.85	465.105	0.423	161.757	84.455
MAT2B	1425.76	176.295	0.576	60.407	38.583
MAT2B	4337.88	310.877	0.564	118.446	56.138
MAT2B	4097.14	294.707	0.593	109.534	52.887
MAT2B	1189.68	152.671	0.641	51.831	38.991
MAT2B	10701.6	463.859	0.625	145.91	105.227
MAT2B	1445.68	198.194	0.462	64.993	41.601
MAT2B	2011.06	271.926	0.342	66.675	55.003
MAT2B	1093.9	152.54	0.591	46.148	40.761
MAT2B	4302.7	379.404	0.376	106.753	77.887
MAT2B	2587.47	229.599	0.617	72.681	53.392
MAT2B	1087.12	122.881	0.905	39.02	36.46
MAT2B	1685.14	185.186	0.617	73.337	35.384
MAT2B	1932.65	217.629	0.513	68.957	43.455
MAT2B	2249.68	251.292	0.448	91.446	41.022
MAT2B	4632.01	340.879	0.501	129.183	49.36
MAT2B	2027.59	192.009	0.691	59.242	48.919
MAT2B	2331.48	262.334	0.426	77.367	52.898
MAT2B	1380.83	196.098	0.451	56.529	40.728
MAT2B	1414.74	190.419	0.49	64.923	40.418
MAT2B	2022.93	296.064	0.29	103.19	44.252
MAT2B	989.214	150.789	0.547	44.713	36.391
MAT2B	8866.9	468.222	0.508	128.803	114.013
MAT2B	7405.97	484.373	0.397	127.085	100.538
MAT2B	2253.49	200.072	0.707	66.875	54.971
MAT2B	3028.67	235.898	0.684	83.987	61.36
MAT2B	2014.03	185.026	0.739	64.282	48.009
MAT2B	2723.94	214.631	0.743	80.004	49.344
MAT2B	4826.97	361.884	0.463	102.059	69.343
MAT2B	2951.96	271.678	0.503	90.039	55.51
MAT2B	1789.82	189.049	0.629	65.219	39.412
MAT2B	2852.36	275.288	0.473	92.056	59.224
MAT2B	1730.91	186.733	0.624	65.282	36.496
MAT2B	2121.68	247.946	0.434	92.233	45.947
MAT2C	3318.33	296.008	0.476	116.022	47.272
MAT2C	764.63	194.354	0.254	44.527	35.183
MAT2C	1461.56	168.597	0.646	51.428	40.978
MAT2C	1281.3	157.135	0.652	54.885	37.45
MAT2C	1952.41	191.21	0.671	69.965	43.587
MAT2C	1464.52	159.868	0.72	56.677	35.699
MAT2C	1292.72	229.442	0.309	65.853	35.143
MAT2C	1559.73	237.88	0.346	57.808	41.263
MAT2C	3115.22	242.245	0.667	81.711	53.715
MAT2C	5372.72	316.045	0.676	107.084	80.362
MAT2C	2589.67	225.826	0.638	77.741	50.936
MAT2C	1981.61	222.366	0.504	84.478	41.906
MAT2C	8401.62	557.308	0.34	150.124	83.907
MAT2C	4559.01	320.052	0.559	117.497	61.53
MAT2C	3884.93	264.292	0.699	83.78	68.016
MAT2C	8546.76	454.197	0.521	165.395	80.808
MAT2C	2617.6	210.597	0.742	65.495	58.228
MAT2C	3011.97	278.154	0.489	90.367	57.406
MAT2C	2617.18	248.222	0.534	77.142	53.454
MAT2C	1810.65	203.167	0.551	76.217	40.875
MAT2C	3675.05	255.084	0.71	91.853	59.166
MAT2C	1767.07	201.426	0.547	69.364	37.873
MAT2C	1296.53	147.056	0.753	51.811	37.81
MAT2C	1144.62	178.11	0.453	52.666	40.219
MAT2C	1797.54	215.801	0.485	80.97	38.195
MAT2C	1448.86	154.702	0.761	50.66	38.992
MAT2C	1606.27	195.878	0.526	58.634	46.746
MAT2C	1452.25	160.342	0.71	53.17	43.844
MAT2C	5453.97	326.237	0.644	115.412	77.637
MAT2C	4732.07	357.908	0.464	120.532	73.782
MAT2C	1382.43	168.033	0.615	61.75	37.075
MAT5A	1920.25	226.012	0.472	77.943	43.129
MAT5A	3291.25	375.379	0.294	89.972	66.952
MAT5A	1203.86	132.679	0.859	43.175	37.81
MAT5A	1723.48	176.27	0.697	60.643	44.297
MAT5A	1925.33	185.855	0.7	69.544	40.5
MAT5A	3245.97	240.061	0.708	91.346	47.204
MAT5A	4179.44	325.546	0.496	108.213	60.251
MAT5A	1099.76	186.043	0.399	50.405	37.732
MAT5A	2178.79	295.47	0.314	68.924	47.416
MAT5A	2424.64	229.512	0.578	85.595	43.439
MAT5A	7946.31	419.778	0.567	148.116	83.791
MAT5A	5285.13	316.799	0.662	119.34	63.449
MAT5A	1566.92	170.565	0.677	54.845	39.473
MAT5A	1432.36	190.228	0.497	55.223	39.539
MAT5A	1205.13	156.634	0.617	54.518	35.552
MAT5A	1231.79	182.679	0.464	56.384	36.342
MAT5A	2244.38	196.23	0.732	68.965	49.724
MAT5A	2208.41	228.116	0.533	83.574	46.475
MAT5A	3545.14	257.053	0.674	82.084	70.481
MAT5A	2201.22	196.52	0.716	66.822	48.314
MAT5A	1379.89	181.92	0.524	58.018	39.041
MAT5A	1880.47	175.288	0.769	62.575	46.869
MAT5A	2521.54	236.04	0.569	73.32	54.136
MAT5A	1887.67	202.288	0.58	67.872	43.31
MAT5A	1344.77	168.214	0.597	58.634	37.755
MAT5B	1070.56	195.339	0.353	62.262	36.223
MAT5B	1566.07	157.043	0.798	55.93	37.122
MAT5B	3773.63	347.628	0.392	92.846	63.002
MAT5B	6146.22	531.82	0.273	197.918	64.354
MAT5B	6948.08	423.328	0.487	172.017	57.792
MAT5B	2847.78	267.482	0.5	95	48.494
MAT5B	1145.46	202.947	0.349	58.158	40.974
MAT5B	1322.76	203.235	0.402	61.363	36.304
MAT5B	2538.46	231.251	0.597	86.248	42.616
MAT5B	3360.21	320.782	0.41	115.643	47.236
MAT5B	2122.93	282.743	0.334	74.807	46.92
MAT5B	3777.01	384.897	0.32	87.304	72.839
MAT5B	1584.26	186.902	0.57	58.726	39.014
MAT5B	3585.33	294.639	0.519	97.727	55.814
MAT5B	2786.85	223.16	0.703	70.351	56.26
MAT5B	1185.66	241.819	0.255	60.744	40.052
MAT5B	1354.49	229.727	0.323	62.818	48.97
MAT5B	2154.24	230.718	0.509	71.859	57.598
MAT5B	2708.14	261.267	0.499	79.136	53.489
MAT5C	3734.7	289.063	0.562	87.508	65.982
MAT5C	1293.56	203.842	0.391	49.285	41.599
MAT5C	2508.42	250.121	0.504	100.789	41.509
MAT5C	2367.93	197.285	0.765	68.181	47.789
MAT5C	3705.08	298.766	0.522	83.828	63.803
MAT5C	1061.25	181.277	0.406	46.914	36.57
MAT5C	1369.73	176.713	0.551	55.564	39.033
MAT5C	2053.11	177.06	0.823	59.489	49.217
MAT5C	1462.4	173.446	0.611	56.268	39.237
MAT5C	5251.68	338.629	0.576	120.32	61.307
MAT5C	2174.98	239.27	0.477	71.623	46.187
MAT5C	1483.98	184.931	0.545	62.616	37.774
MAT5C	3450.77	260.511	0.639	90.199	62.61
MAT5C	2001.49	188.356	0.709	71.015	39.634
MAT5C	1379.46	156.478	0.708	50.896	42.991
MAT5C	1679.47	179.633	0.654	63.058	36.948
MAT5C	1826.31	235.121	0.415	79.747	43.325
MAT5C	905.113	214.593	0.247	43.754	37.866
spike_01	1943.7	178.575	0.766	66.669	39.648
spike_01	5042.36	280.022	0.808	93.155	75.306
spike_01	8471.01	367.603	0.788	119.186	99.521
spike_01	2408.16	192.522	0.816	66.498	49.72
spike_01	4271.75	253.154	0.838	84.948	71.933
spike_01	6379.49	322.418	0.771	114.489	85.36
spike_01	1257.01	144.655	0.755	51.162	35.479
spike_01	76954.4	1235.19	0.634	466.615	257.38
spike_01	31738.2	789.076	0.641	305.093	162.886
spike_01	2375.74	219.809	0.618	75.802	53.391
spike_01	5585.03	342.718	0.598	121.555	82.176
spike_01	8924.04	433.814	0.596	155.475	87.455
spike_01	5511.6	311.31	0.715	122.459	66.297
spike_01	15997.8	625.892	0.513	188.292	147.452
spike_01	1963.73	170.72	0.847	58.895	44.22
spike_01	26652.9	691.413	0.701	226.724	156.209
spike_01	6455.79	339.032	0.706	130.674	68.88
spike_01	2301.35	222.627	0.583	73.056	48.277
spike_01	35658.9	787.793	0.722	277.771	189.803
spike_01	10805.7	505.757	0.531	193.128	91.556
spike_01	2296.58	186.856	0.827	65.884	45.881
spike_01	12983.1	466.035	0.751	170.538	113.087
spike_01	6892.6	338.616	0.755	114.125	82.933
spike_01	24097.9	661.41	0.692	217.844	175.323
spike_01	33640.9	830.949	0.612	277.37	201.249
spike_01	1626.11	161.231	0.786	51.248	45.778
spike_01	7302.7	391.338	0.599	126.649	95.06
spike_01	4709.51	285.848	0.724	111.397	60.877
spike_01	4417.67	267.792	0.774	92.656	66.183
spike_01	1555.53	175.281	0.636	62.698	38.411
spike_01	5554.51	334.037	0.626	108.044	74.616
spike_01	2800.15	207.813	0.815	71.29	53.921
spike_01	2307.07	210.768	0.653	72.716	48.834
spike_01	2918.41	215.725	0.788	77.746	53.626
spike_01	9738.52	397.096	0.776	130.667	109.364
spike_01	5990.37	340.277	0.65	128.327	70.157
spike_01	25384.4	744.729	0.575	263.775	162.952
spike_01	4412.9	321.239	0.537	103.966	73.349
spike_01	27909	755.696	0.614	264.122	178.219
spike_01	3429.61	228.721	0.824	86.124	55.245
spike_01	4243.14	281.266	0.674	104.334	68.511
spike_01	1592.73	174.907	0.654	64.822	36.898
spike_01	1434.41	153.278	0.767	50.269	41.386
spike_01	20028.3	632.592	0.629	193.949	157.972
spike_01	1246.52	137.32	0.831	46.276	39.06
spike_01	8838.2	382.344	0.76	132.882	92.241
spike_01	7426.68	370.332	0.68	130.195	88.499
spike_01	2183.08	211.052	0.616	75.564	44.63
spike_01	7475.32	348.519	0.773	125.788	83.571
spike_01	2762	205.147	0.825	70.023	50.065
spike_01	1477.33	161.564	0.711	55.318	40.554
spike_01	61136.8	1029.13	0.725	346.242	227.249
spike_01	660.934	161.227	0.32	51.902	35.588
spike_01	5249.32	286.637	0.803	103.995	75.27
spike_01	20484.2	615.593	0.679	225.373	133.651
spike_01	1365.74	145.608	0.809	54.484	37.911
spike_01	2432.96	193.234	0.819	64.814	50.315
spike_01	20062.6	726.168	0.478	263.426	127.272
spike_01	4407.18	267.074	0.776	89.606	65.416
spike_01	2728.62	212.532	0.759	77.773	47.756
spike_01	4077.19	263.983	0.735	90.831	70.308
spike_01	8688.47	363.046	0.828	130.681	90.258
spike_01	2906.96	234.054	0.667	84.584	54.264
spike_01	2660.9	210.911	0.752	69.143	55.642
spike_01	11303.6	443.979	0.721	150.434	103.599
spike_01	1160.69	149.271	0.655	52.407	35.16
spike_01	2218.37	198.381	0.708	66.996	44.114
spike_01	5442.93	306.329	0.729	117.17	62.996
spike_01	1099.65	132.131	0.792	45.747	35.597
spike_01	10863	469.898	0.618	180.71	76.041
spike_01	1944.65	198.955	0.617	68.648	44.751
spike_01	2104.88	180.625	0.811	59.643	47.832
spike_01	2021.9	172.85	0.85	57.647	44.114
spike_01	1776.8	170.324	0.77	64.489	39.846
spike_01	5477.26	310.221	0.715	118.067	72.211
spike_01	5460.1	362.088	0.523	128.641	76.181
spike_01	3417.21	261.056	0.63	108.623	49.792
spike_01	2540.73	204.577	0.763	71.399	53.057
spike_01	3011.87	225.867	0.742	78.449	59.21
spike_01	3158.75	253.582	0.617	85.085	61.332
spike_01	1553.62	163.523	0.73	61.724	35.154
spike_01	42522	861.639	0.72	284.901	221.382
spike_01	2300.39	208.047	0.668	71.526	47.617
spike_01	2103.93	188.374	0.745	72.242	42.109
spike_01	3027.13	230.485	0.716	88.938	47.585
spike_01	1330.45	144.755	0.798	53.631	38.09
spike_01	1343.8	160.857	0.653	57.298	39.06
spike_01	3215.02	260.974	0.593	101.939	40.852
spike_01	2647.55	205.482	0.788	72.883	50.355
spike_01	3021.41	255.743	0.581	98.818	51.769
spike_01	2555.99	205.482	0.761	69.671	53.507
spike_01	9839.61	432.395	0.661	134.114	99.64
spike_01	7012.77	357.253	0.69	136.182	69.761
spike_01	2569.34	219.099	0.673	83.787	47.603
spike_01	3442.01	236.206	0.775	82.746	60.086
spike_01	9801.47	422.116	0.691	146.819	97.275
spike_01	6437.67	332.854	0.73	113.552	83.431
spike_01	11048.9	454.16	0.673	172.778	90.587
spike_01	1789.19	171.336	0.766	63.122	37.631
spike_01	7564.97	354.915	0.755	123.694	97.088
spike_01	2947.02	213.004	0.816	76.067	54.4
spike_01	9406.62	421.471	0.665	157.702	75.734
spike_01	4000.89	308.066	0.53	128.105	48.095
spike_01	6544.48	317.66	0.815	105.828	77.157
spike_01	1646.13	160.858	0.799	61.66	38.131
spike_01	9721.35	417.288	0.702	144.061	84.505
spike_01	5987.51	324.833	0.713	126.766	63.531
spike_01	5106.26	312.556	0.657	110.567	69.252
spike_01	7100.51	368.324	0.658	134.137	81.023
spike_01	3112.97	226.633	0.762	81.779	57.149
spike_01	2866.91	226.637	0.701	81.034	55.287
spike_01	1544.09	159.99	0.758	62.045	35.909
spike_01	35397.6	763.182	0.764	269.156	183.709
spike_01	2231.72	188.715	0.787	64.252	51.883
spike_01	1446.81	172.611	0.61	64.243	35.888
spike_01	1937.98	170.997	0.833	58.092	48.151
spike_01	24308.6	662.885	0.695	231.957	157.543
spike_01	1563.16	154.327	0.825	56.693	37.995
spike_01	2278.46	196.664	0.74	71.708	47.173
spike_01	2858.32	208.384	0.827	76.178	51.14
spike_01	2413.89	199.152	0.765	73.317	50.628
spike_01	4031.41	290.5	0.6	93.764	64.498
spike_01	2741.97	216.202	0.737	81.227	50.409
spike_01	12495.7	448.895	0.779	149.863	109.107
spike_01	2778.21	227.288	0.676	75.835	58.521
spike_01	2826.85	222.011	0.721	78.177	51.359
spike_01	57019.6	971.405	0.759	311.292	261.818
spike_01	2700.01	214.01	0.741	75.054	46.261
spike_01	1616.57	168.808	0.713	63.383	37.281
spike_01	27375.8	658.742	0.793	247.028	162.383
spike_01	23901.4	606.5	0.817	216.25	153.228
spike_01	5075.74	310.879	0.66	117.289	59.145
spike_01	3424.84	232.154	0.799	80.698	58.601
spike_01	17869.1	519.557	0.832	168.417	143.496
spike_01	19230	550.722	0.797	187.535	130.469
spike_01	3604.14	231.488	0.845	73.529	64.369
spike_01	24988.6	644.403	0.756	212.403	173.046
spike_01	19022.1	588.05	0.691	217.118	129.814
spike_01	30168.3	723.104	0.725	275.27	152.866
spike_01	7598.35	387.172	0.637	137.393	90.835
spike_01	4106.75	294.639	0.594	110.274	62.144
spike_01	2858.32	219.201	0.748	82.556	52.091
spike_01	53092.1	931.699	0.769	334.809	237.324
spike_01	25455	693.491	0.665	253.635	160.596
spike_01	3837.8	278.405	0.622	89.683	74.137
spike_01	7143.43	343.367	0.761	126.48	83.994
spike_01	36169.2	868.408	0.603	261.73	195.26
spike_01	24323.9	691.865	0.639	262.58	147.195
spike_01	1038.61	130.175	0.77	43.554	37.589
spike_01	14141.9	479.821	0.772	167.782	123.42
spike_01	7965.54	363.936	0.756	131.816	79.903
spike_01	1094.88	128.796	0.829	43.895	36.252
spike_01	2079.13	204.681	0.624	80.639	40.037
spike_01	4608.41	274.396	0.769	93.46	67.503
spike_01	1837.84	180.291	0.711	64.021	37.672
spike_01	7213.05	366.79	0.674	131.323	80.16
spike_01	2636.11	200.586	0.823	70.32	48.545
spike_01	5450.56	318.713	0.674	105.001	78.964
spike_01	2123.95	204.672	0.637	70.508	45.44
spike_01	2189.76	183.091	0.821	58.607	52.643
spike_01	13372.2	461.328	0.79	155.666	106.125
spike_01	7192.06	369.088	0.663	129.291	81.406
spike_01	5150.13	297.227	0.733	101.379	76.251
spike_01	27455.9	686.591	0.732	234.108	166.6
spike_01	43278.3	875.944	0.709	306.754	194.324
spike_01	15730.8	534.895	0.691	197.065	109.16
spike_01	4225.02	275.066	0.702	103.614	61.847
spike_01	5482.03	327.275	0.643	100.666	76.648
spike_01	12068.5	577.43	0.455	195.298	122.001
spike_01	11740.4	521.899	0.542	146.182	111.803
spike_01	1553.62	157.66	0.785	52.452	44.937
spike_01	12131.4	470.539	0.689	164.157	108.72
spike_01	1908.41	180.192	0.739	65.551	45.359
spike_01	9039.44	372.099	0.82	124.917	101.327
spike_01	33789.6	769.968	0.716	298.962	169.831
spike_01	5972.25	309.041	0.786	103.128	83.674
spike_01	3425.79	251.831	0.679	93.185	55.366
spike_01	12927.8	512.791	0.618	195.527	108.286
spike_01	1526.92	156.177	0.787	58.264	37.841
spike_01	2714.31	211.382	0.763	73.811	54.22
spike_01	2718.13	233.438	0.627	78.881	58.536
spike_01_after	9384.02	391.207	0.771	136.49	97.278
spike_01_after	16060.9	507.585	0.783	186.444	126.683
spike_01_after	37150.4	799.646	0.73	266.182	208.172
spike_01_after	70159.7	1175.6	0.638	415.571	274.031
spike_01_after	78277.3	1141.36	0.755	402.337	295.391
spike_01_after	51130.8	978.855	0.671	345.927	205.559
spike_01_after	6956.84	335.614	0.776	123.786	66.35
spike_01_after	7957.61	384.646	0.676	135.483	76.093
spike_01_after	28605.3	759.294	0.624	240.314	180.958
spike_01_after	17216.9	525.705	0.783	182.57	126.744
spike_01_after	17705.4	556.582	0.718	192.905	138.416
spike_01_after	8627.97	391.466	0.708	139.071	87.267
spike_01_after	6073.19	791.091	0.122	343.306	69.235
spike_01_after	21678.9	590.611	0.781	208.148	127.729
spike_01_after	9689.68	409.255	0.727	148.543	86.745
spike_01_after	36090.6	772.594	0.76	269.748	183.923
spike_01_after	7384.38	404.965	0.566	127.811	90.447
spike_01_after	16133.3	534.735	0.709	189.653	113.455
spike_01_after	53780.8	938.408	0.767	332.123	239.963
spike_01_after	14560.2	518.799	0.68	196.365	113.473
spike_01_after	22336	600.012	0.78	200.815	154.542
spike_01_after	11893.1	470.79	0.674	184.926	85.578
spike_01_after	27947.3	703.274	0.71	232.648	175.083
spike_01_after	19646	579.95	0.734	214.311	131.231
spike_01_after	34269.1	738.467	0.79	253.701	175.18
spike_01_after	10858	417.779	0.782	143.593	109.284
spike_01_after	9932.49	430.274	0.674	146.441	112.946
spike_01_after	26042	637.001	0.806	236.028	158.985
spike_01_after	11877.9	462.177	0.699	155.273	119.084
spike_01_after	2573.82	218.452	0.678	72.929	50.738
spike_01_after	22864.4	611.272	0.769	202.268	158.573
spike_01_after	4228.76	253.581	0.826	92.582	64.952
spike_01_after	52290.6	890.875	0.828	290.308	223.113
spike_01_after	20983.8	606.903	0.716	227.788	133.018
spike_01_after	5958.93	305.17	0.804	99.412	78.458
spike_01_after	12888.2	509.094	0.625	198.957	93.104
spike_01_after	17733	520.096	0.824	172.113	144.523
spike_01_after	3772.65	340.961	0.408	113.594	57.568
spike_01_after	5827.52	323.312	0.701	118.157	69.772
spike_01_after	11579.8	429.331	0.789	149.509	105.571
spike_01_after	8587.98	395.485	0.69	133.781	93.209
spike_01_after	6205.55	322.15	0.751	121.2	67.889
spike_01_after	2113.9	183.379	0.79	61.757	51.347
spike_01_after	9455.44	405.53	0.723	142.821	86.863
spike_01_after	25456.4	663.583	0.726	244.83	160.385
spike_01_after	24140.4	611.397	0.812	206.272	159.035
spike_01_after	23481.5	615.745	0.778	201.385	157.949
spike_01_after	53512.3	1117.1	0.539	347.952	268.546
spike_01_after	4259.23	292.718	0.625	112.206	53.665
spike_01_after	31246.7	766.576	0.668	293.424	163.607
spike_01_after	9411.64	395.455	0.756	134.702	96.998
spike_01_after	13111.9	466.431	0.757	165.322	102.543
spike_01_after	15277.2	486.955	0.81	161.41	126.402
spike_01_after	2090.1	228.543	0.503	61.168	49.949
spike_01_after	7005.4	354.385	0.701	134.901	68.242
spike_01_after	7314.87	341.094	0.79	127.58	75.271
spike_01_after	10184.8	427.965	0.699	168.636	89.312
spike_01_after	6752.11	329.859	0.78	116.797	86.25
spike_01_after	34839.4	821.878	0.648	297.528	193.201
spike_01_after	28747.2	745.01	0.651	250.615	193.768
spike_01_after	1538.77	149.726	0.863	50.371	40.398
spike_01_after	3614.59	247.395	0.742	95.864	51.148
spike_01_after	26002	661.068	0.748	234.411	164.032
spike_01_after	7383.43	359.209	0.719	136.748	81.613
spike_01_after	8804.13	377.387	0.777	132.707	86.84
spike_01_after	5124.79	285.413	0.791	105.832	67.456
spike_02	6590.31	364.524	0.623	105.932	87.859
spike_02	12260.3	437.198	0.806	157.364	109.798
spike_02	72545.9	1219.07	0.613	400.757	273.399
spike_02	24353.6	647.025	0.731	222.552	139.2
spike_02	44481.3	901.37	0.688	327.883	198.926
spike_02	4914.6	289.017	0.739	105.175	70.364
spike_02	3727.2	271.548	0.635	110.678	49.19
spike_02	57150.7	1166.8	0.528	458.241	199.047
spike_02	4830.67	273.36	0.812	98.76	68.472
spike_02	24876.3	662.608	0.712	224.665	151.495
spike_02	3022.39	228.059	0.73	82.716	46.729
spike_02	17664.1	595.212	0.627	204.574	128.788
spike_02	3679.51	526.27	0.167	234.425	44.579
spike_02	2550.29	221.719	0.652	80.627	47.39
spike_02	1528.84	158.708	0.763	61.303	36.599
spike_02	6328.99	315.416	0.799	115.302	79.106
spike_02	4703.82	291.038	0.698	106.832	70.309
spike_02	13462	451.436	0.83	154.176	111.287
spike_02	4849.75	310.072	0.634	96.498	83.661
spike_02	1320.92	138.798	0.862	45.72	40.044
spike_02	2278.47	183.622	0.849	62.406	47.857
spike_02	2816.38	215.234	0.764	81.458	40.627
spike_02	41171.8	915.919	0.617	303.328	194.402
spike_02	1705.28	175.141	0.699	70.024	38.19
spike_02	10259.3	437.669	0.673	149.212	87.992
spike_02	2849.76	223.1	0.719	80.667	48.834
spike_02	10561.7	429.105	0.721	160.029	91.349
spike_02	3532.64	259.442	0.66	94.279	53.228
spike_02	7053.83	333.706	0.796	111.844	91.57
spike_02	1688.11	176.522	0.681	61.33	47.166
spike_02	15796.7	539.707	0.681	208.446	105.284
spike_02	8967.02	382.914	0.769	125.145	102.248
spike_02	19000.3	616.363	0.628	213.713	133.947
spike_02	7221.69	332.861	0.819	113.737	88.396
spike_02	3510.7	235.629	0.795	84.106	57.561
spike_02	1489.73	149.85	0.834	53.182	38.822
spike_02	7228.36	357.412	0.711	143.052	72.843
spike_02	12790.6	476.395	0.708	153.288	117.53
spike_02	68638.5	1199.97	0.599	370.342	296.117
spike_02	6881.2	349.621	0.707	145.787	73.687
spike_02	5870.24	317.992	0.73	121.505	62.499
spike_02	7672.8	336.272	0.853	112.283	92.052
spike_02	27636.4	703.223	0.702	244.694	179.493
spike_02	2846.9	217.104	0.759	84.376	51.101
spike_02	9511.61	374.665	0.851	121.653	100.457
spike_02	9195.92	380.963	0.796	137.189	100.736
spike_02	46394.5	934.817	0.667	355.108	175.847
spike_02	23323.6	658.876	0.675	247.244	144.287
spike_02	8851.62	392.61	0.722	142.129	95.161
spike_02	1929.41	171.946	0.82	64.738	40.052
spike_02	33852.9	739.845	0.777	235.277	209.638
spike_02	69553.1	1155.23	0.655	386.15	273.71
spike_02	6162.09	336.095	0.686	108.054	84.548
spike_02	1628.03	179.76	0.633	59.119	46.315
spike_02	1735.8	165.432	0.797	61.556	41.068
spike_02	1517.39	165.614	0.695	54.772	42.413
spike_02	20824.8	617.39	0.687	218.76	144.025
spike_02	4320.42	273.615	0.725	106.022	56.031
spike_02	47078.3	1114.63	0.476	311.139	255.111
spike_02	7248.39	350.675	0.741	126.377	85.019
spike_02	6281.3	316.502	0.788	116.06	77.313
spike_02	26201	721.731	0.632	225.389	180.803
spike_02	23803.3	643.346	0.723	206.599	177.816
spike_02	12776.2	455.695	0.773	147.805	124.344
spike_02	1422.02	159.041	0.706	57.046	37.367
spike_02	22421.4	585.329	0.822	206.085	139.054
spike_02	4750.56	276.354	0.782	89.404	71.412
spike_02	4143.03	254.059	0.807	85.865	62.101
spike_02	2788.72	229.105	0.668	87.843	49.414
spike_02	51886.1	1015.62	0.632	383.026	199.388
spike_02	4666.63	280.873	0.743	104.549	57.612
spike_02	1596.55	157.896	0.805	54.451	39.035
spike_02	80911.1	1482.52	0.463	481.511	286.384
spike_02	11545.9	432.077	0.777	138.002	121.608
spike_02	26944	676.32	0.74	228.827	170.908
spike_02	60609.9	1070.01	0.665	360.316	269.328
spike_02	11601.2	481.694	0.628	175.85	94.818
spike_02	14374.7	524.928	0.656	176.394	118.34
spike_02	35518.1	812.354	0.676	245.539	197.448
spike_02	12427.2	482.123	0.672	157.199	107.686
spike_02	74373.3	1266.04	0.583	464.441	290.547
spike_02	21845.3	765.66	0.468	229.603	138.925
spike_02	27686	659.362	0.8	218.031	180.588
spike_02	47300.5	900.249	0.733	317.796	189.069
spike_02	9233.12	386.17	0.778	127.799	95.856
spike_02	3528.82	304.944	0.477	84.583	62.663
spike_02	2028.6	179.951	0.787	65.194	43.406
spike_02	3051.95	255.883	0.586	106.889	39.364
spike_02	30184.8	675.78	0.831	219.58	182.307
spike_02	10967	422.433	0.772	142.017	103.777
spike_02	27413.2	670.968	0.765	215.59	172.972
spike_02	5346.64	292.271	0.787	106.986	69.461
spike_02	4670.44	273.12	0.787	88.15	73.089
spike_02	4431.06	265.445	0.79	84.565	77.786
spike_02	2614.19	209.964	0.745	78.918	44.546
spike_02	51704.9	960.569	0.704	324.241	217.881
spike_02	22026.5	638.58	0.679	224.615	135.966
spike_02	8375.71	355.909	0.831	127.599	92.255
spike_02	10571.2	473.531	0.592	148.048	119.168
spike_02	6656.12	338.659	0.729	119.775	79.007
spike_02	1789.21	178.515	0.706	60.781	46.121
spike_02	7930.31	349.138	0.818	120.565	84.25
spike_02	4652.32	272.31	0.788	87.835	70.631
spike_02	18612.2	564.7	0.733	205.047	127.889
spike_02	16818.2	540.115	0.724	194.448	110.435
spike_02	23147.2	609.825	0.782	197.951	172.211
spike_02	15288.4	488.5	0.805	169.849	123.443
spike_02	10597	427.039	0.73	146.319	91.519
spike_02	3978.03	252.939	0.781	90.494	56.638
spike_02	6397.66	310.58	0.833	105.925	83.018
spike_02	11387.6	454.985	0.691	183.819	89.35
spike_02	13635.6	461.537	0.804	148.011	129.283
spike_02	5629.9	310.075	0.736	111.949	65.568
spike_02	15428.6	532.423	0.684	171.03	141.917
spike_02	8851.62	437.864	0.58	140.999	106.64
spike_02	12067.6	500.607	0.605	197.213	80.813
spike_02	12314.6	469.909	0.701	160.166	123.017
spike_02	7337.09	344.368	0.777	120.385	78.408
spike_02	54516.5	1010.59	0.671	347.252	233.923
spike_02_after	7502.41	355.802	0.745	126.027	80.266
spike_02_after	20656.2	585.63	0.757	196.081	143.508
spike_02_after	4351.57	261.29	0.801	90.377	64.856
spike_02_after	4302.06	278.473	0.697	103.124	60.279
spike_02_after	46747.5	940.944	0.664	317.567	224.465
spike_02_after	4253.49	249.578	0.858	86.899	64.929
spike_02_after	13143.3	457.755	0.788	144.579	125.715
spike_02_after	17472	548.272	0.73	197.498	128.221
spike_02_after	20029.6	619.645	0.656	240.357	112.567
spike_02_after	18896.5	591.022	0.68	214.101	140.671
spike_02_after	48925.2	1093.45	0.514	357.208	215.982
spike_02_after	39702.1	947.654	0.556	293.073	202.862
spike_02_after	31148.5	753.904	0.689	286.183	170.9
spike_02_after	8623.16	355.81	0.856	119.227	94.173
spike_02_after	16765.4	537.582	0.729	194.024	108.135
spike_02_after	7633.82	346.847	0.797	116.127	91.131
spike_02_after	15656.1	553.064	0.643	194.521	119.901
spike_02_after	7355.77	332.536	0.836	109.588	92.179
spike_02_after	6579.73	326.829	0.774	112.997	80.866
spike_02_after	4068.77	254.763	0.788	88.817	58.403
spike_02_after	22273	640.994	0.681	228.09	131.821
spike_02_after	1992.01	198.265	0.637	64.919	42.09
spike_02_after	33554.7	741.737	0.766	237.287	203.648
spike_02_after	9024.99	380.448	0.784	146.918	89.158
spike_02_after	28194.7	658.126	0.818	208.321	182.684
spike_02_after	4202.07	293.607	0.613	114.108	62.208
spike_02_after	9920.06	407.957	0.749	153.576	85.909
spike_02_after	6464.51	328.443	0.753	116.373	71.015
spike_02_after	2818.52	212.258	0.786	77.586	47.035
spike_02_after	10536.1	424.843	0.734	166.381	91.973
spike_02_after	6235.03	316.69	0.781	121.777	76.506
spike_02_after	29365	674.779	0.81	220.754	186.397
spike_02_after	16251.3	524.537	0.742	190.43	120.89
spike_02_after	9701.05	392.638	0.791	137.22	101.121
spike_02_after	4417.27	287.14	0.673	109.588	52.167
spike_02_after	4425.84	258.094	0.835	81.362	76.637
spike_02_after	7535.74	337.896	0.829	115.968	83.212
spike_02_after	1589.23	311.103	0.206	55.27	46.23
spike_02_after	10759.9	421.617	0.761	142.246	107.165
spike_02_after	10442.8	422.117	0.736	142.16	100.233
spike_02_after	9179.24	406.211	0.699	147.695	98.023
spike_02_after	11289.3	425.334	0.784	159.402	95.638
spike_02_after	12666.2	445.524	0.802	149.847	106.012
spike_02_after	54088	919.993	0.803	293.703	230.695
spike_02_after	13281.3	461.429	0.784	165.823	108.899
spike_02_after	21762.6	612.297	0.729	199.629	147.888
spike_02_after	4956.22	285.87	0.762	104.457	72.087
spike_02_after	3775.49	258.632	0.709	102.582	49.68
spike_02_after	11634	433.984	0.776	140.23	121.746
spike_02_after	21468.4	576.888	0.811	188.122	156.991
spike_02_after	3935.46	241.199	0.85	77.139	69.827
spike_02_after	29319.3	697.234	0.758	261.376	153.771
spike_02_after	45662.9	856.209	0.783	284.343	228.326
spike_02_after	31153.2	747.069	0.701	257.918	183.016
spike_02_after	18513.7	569.065	0.718	205.128	129.675
spike_02_after	19714.4	571.616	0.758	204.753	142.478
spike_02_after	39348.9	814.276	0.746	289.593	194.953
spike_02_after	105934	1584.3	0.53	485.614	370.791
spike_02_after	5024.78	287.804	0.762	103.44	75.492
spike_02_after	13104.2	461.741	0.772	146.846	125.624
spike_02_after	31157.1	683.148	0.839	224.269	181.967
spike_02_after	8411.77	378.621	0.737	136.228	86.174
spike_02_after	42831.1	844.953	0.754	291.075	196.466
spike_02_after	5450.41	297.131	0.776	106.227	74.183
spike_02_after	46792.2	895.032	0.734	321.245	204.881
spike_02_after	20939.9	593.413	0.747	195.336	157.431
spike_02_after	15819.9	533.386	0.699	190.702	122.27
spike_02_after	1673.97	220.78	0.432	71.399	40.819
spike_02_after	11843.5	444.703	0.753	143.609	118.417
spike_02_after	9371.59	376.637	0.83	124.077	103.5
spike_02_after	48717.6	983.471	0.633	315.542	213.532
spike_02_after	2096.75	204.789	0.628	56.777	51.81
spike_02_after	3884.99	242.914	0.827	78.669	69.597
spike_02_after	49858.3	972.866	0.662	363.949	219.515
spike_02_after	33550.9	749.445	0.751	245.376	182.299
spike_02_after	42105.5	819.878	0.787	266.098	220.902
spike_02_after	28932.7	708.417	0.724	225.361	180.937
spike_02_after	15192.4	553.115	0.624	207.434	94.626
spike_02_after	4450.6	259.339	0.832	92.064	69.125
spike_02_after	25353.4	627.899	0.808	230.12	158.477
spike_02_after	3725.97	616.874	0.123	121.889	55.435
spike_02_after	1213.11	214.924	0.33	54.79	36.779
spike_02_after	1871.08	258.706	0.351	70.802	44.16
spike_02_after	1408.31	226.871	0.344	55.934	42.798
spike_02_after	1257.86	229.628	0.3	59.814	46.594
spike_02_after	6250.26	315.618	0.788	112.645	74.191
spike_02_after	1640.65	321.763	0.199	81.36	36.809
spike_02_after	44561.2	935.156	0.64	320.263	193.801
spike_02_after	1882.51	383.162	0.161	87.042	52.62
spike_02_after	901.737	251.042	0.18	59.713	40.137
spike_02_after	1544.47	242.485	0.33	76.654	38.471
spike_02_after	1552.09	371.181	0.142	105.628	43.931
spike_02_after	1469.25	196.373	0.479	56.406	38.942
spike_02_after	10439	401.256	0.815	128.572	110.33
spike_03	5478.73	311.571	0.709	98.608	77.095
spike_03	1828.77	184.16	0.678	68.991	41.493
spike_03	7603.75	360.312	0.736	120.683	89.598
spike_03	8162.07	400.322	0.64	144.305	83.37
spike_03	3069.8	272.747	0.519	98.434	51.31
spike_03	1645.52	169.146	0.723	62.854	39.948
spike_03	9254.02	449.464	0.576	174.783	82.312
spike_03	2009.18	187.626	0.717	65.02	46.384
spike_03	10449.5	496.928	0.532	189.869	82.805
spike_03	1224.88	165.441	0.562	56.326	39.948
spike_03	2686.19	224.85	0.668	84.779	47.648
spike_03	54001.1	1175.36	0.491	381.967	236.644
spike_03	10090.5	403.779	0.778	131.741	110.894
spike_03	2332.97	296.805	0.333	105.177	52.081
spike_03	2853.31	237.924	0.633	75.941	59.968
spike_03	24040.9	645.707	0.725	216.857	152.251
spike_03	22566.3	615.657	0.748	191.134	158.36
spike_03	5712.31	341.765	0.615	115.66	74.799
spike_03	20954	738.206	0.483	290.939	111.706
spike_03	8227.58	413.469	0.605	137.88	84.893
spike_03	6679.87	405.899	0.509	164.934	67.507
spike_03	3012.82	274.739	0.502	88.844	57.385
spike_03	5712.31	339.903	0.621	120.495	73.954
spike_03	5991.47	311.389	0.776	105.104	78.822
spike_03	4550.1	332.298	0.518	107.708	60.802
spike_03	1768.95	187.487	0.632	66.321	45.717
spike_03	6589.66	338.992	0.721	112.393	88.914
spike_03	9108.74	418.464	0.654	157.393	88.82
spike_03	6239.29	319.958	0.766	108.397	83.054
spike_03	2158.26	209.067	0.62	68.09	48.299
spike_03	6874.52	405.386	0.526	152.505	77.621
spike_03	6504.21	341.806	0.7	112.558	93.222
spike_03	998.894	131.878	0.722	42.623	35.077
spike_03	7065.37	385.062	0.599	121.301	89.435
spike_03	21912.1	616.267	0.725	211.521	158.953
spike_03	3453.4	241.094	0.747	82.066	59.428
spike_03	5791.12	312.139	0.747	117.806	69.917
spike_03	1142.27	142.428	0.708	44.704	39.115
spike_03	12339	523.626	0.566	182.738	124.321
spike_03	9582.55	419.47	0.684	149.464	100.984
spike_03	940.974	119.81	0.824	39.005	35.24
spike_03	4019.32	299.691	0.562	112.393	61.883
spike_03	6392.16	347.026	0.667	110.62	90.902
spike_03	2215.23	205.741	0.658	72.094	52.094
spike_03	18080.7	711.688	0.449	249.524	115.142
spike_03	5212.86	284.443	0.81	91.046	76.618
spike_03	19361.6	575.58	0.734	186.472	154.525
spike_03	11789.2	436.729	0.777	155.837	110.336
spike_03	12179.5	466.99	0.702	146.898	124.958
spike_03	2550.41	211.351	0.717	77.597	52.423
spike_03	12528.9	464.845	0.729	147.333	125.669
spike_03	7237.24	354.44	0.724	135.713	75.419
spike_03	3826.56	259.348	0.715	90.415	66.12
spike_03	44131.8	883.466	0.711	280.739	225.988
spike_03	14258	715.591	0.35	234.916	125.219
spike_03	1256.21	138.057	0.828	49.155	36.008
spike_03	21720.3	655.845	0.635	199.475	160.544
spike_03	71923.2	1285.67	0.547	413.181	294.883
spike_03	1096.69	156.406	0.563	48.236	35.616
spike_03	4067.74	274.606	0.678	100.469	65.526
spike_03	2572.25	207.115	0.754	70.329	51.287
spike_03	4796.02	313.051	0.615	110.939	76.364
spike_03	19417.7	651.81	0.574	222.767	131.322
spike_03	17888.9	669.204	0.502	263.337	100.953
spike_03	38124.2	817.038	0.718	261.414	189.049
spike_03	57467.8	962.465	0.78	326.016	260.95
spike_03	16747.6	539.475	0.723	184.609	142.507
spike_03	8121.24	375.312	0.725	127.043	103.139
spike_03	18628.6	598.697	0.653	202.775	135.007
spike_03	1154.62	134.12	0.807	43.511	37.776
spike_03	1690.14	191.428	0.58	60.84	46.784
spike_03	2177.25	194.573	0.723	69.998	46.85
spike_03	4030.71	288.113	0.61	114.187	50.123
spike_03	6831.79	326.297	0.806	115.559	73.783
spike_03	20046.3	590.122	0.723	198.849	134.99
spike_03	4869.14	305.017	0.658	115.776	63.183
spike_03	6690.31	324.086	0.8	112.528	84.652
spike_03	11572.7	446.976	0.728	162.972	103.243
spike_03	9890.19	404.808	0.758	144.095	86.576
spike_03	2979.59	239.243	0.654	75.787	59.641
spike_03	2031.97	170.52	0.878	58.867	48.232
spike_03	2274.1	200.364	0.712	70.026	48.648
spike_03	1621.78	206.646	0.477	58.015	49.995
spike_03	19303.7	587.446	0.703	204.948	153.986
spike_03	9770.55	405.917	0.745	153.461	85.455
spike_03	2508.63	207.171	0.734	74.263	44.421
spike_03	25461.4	651.206	0.754	220.167	161.976
spike_03	4685.88	295.173	0.676	99.696	72.011
spike_03	1214.43	156.976	0.619	48.47	37.025
spike_03	8760.27	448.679	0.547	158.869	85.256
spike_03	6413.05	335.326	0.717	126.969	77.313
spike_03	2612.13	209.637	0.747	71.476	55.24
spike_03	10574.8	415.513	0.77	132.577	116.341
spike_03	3078.34	268.474	0.537	94.293	51.282
spike_03	1770.85	234.253	0.406	82.269	36.047
spike_03	1562.91	174.753	0.643	69.622	37.141
spike_03	1790.79	184.3	0.663	65.137	40.785
spike_03	22123.8	641.714	0.675	217.125	140.684
spike_03	6537.44	338.423	0.717	117.482	83.639
spike_03	10636.5	418.908	0.762	150.531	92.535
spike_03	1381.55	166.052	0.63	56.233	43.106
spike_03	2787.79	211.489	0.783	73.371	54.778
spike_03	34089.6	755.529	0.75	232.812	210.612
spike_03	3661.35	275.546	0.606	104.063	47.795
spike_03	23625	677.081	0.648	218.431	163.847
spike_03	3856.95	262.104	0.706	91.858	61.797
spike_03	2935.91	231.256	0.69	83.199	59.699
spike_03	1135.62	136.542	0.765	48.652	36.31
spike_03	3479.99	255.507	0.67	93.326	61.878
spike_03	1564.81	162.865	0.741	57.105	39.498
spike_03	14048.1	493.957	0.724	150.659	128.916
spike_03	11483.5	445.994	0.725	157.788	97.926
spike_03	22481.8	669.669	0.63	245.31	130.149
spike_03	25356	632.019	0.798	206.28	167.567
spike_03	8625.43	408.576	0.649	141.888	94.639
spike_03	7314.15	370.99	0.668	140.645	66.444
spike_03	11464.5	422.443	0.807	139.673	112.953
spike_03	3248.31	246.512	0.672	75.441	58.219
spike_03	7519.24	369.449	0.692	141.858	70.281
spike_03	8020.59	417.461	0.578	132.347	99.999
spike_03	1951.26	179.795	0.759	68.969	44.504
spike_03	2409.88	236.258	0.543	88.122	44.805
spike_03	1724.33	166.29	0.784	56.823	44.447
spike_03	1400.54	152.804	0.754	56.156	36.312
spike_03	4889.07	292.754	0.717	94.049	72.499
spike_03	1883.85	175.322	0.77	64.671	39.827
spike_03	3068.85	234.676	0.7	89.333	48.03
spike_03	1971.2	199.286	0.624	73.613	43.529
spike_03	13184.1	499.95	0.663	167.121	121.359
spike_03	10993.5	558.455	0.443	165.926	123.135
spike_03_after	2075.79	185.609	0.757	66.051	40.848
spike_03_after	41336.9	821.408	0.77	279.273	196.63
spike_03_after	3292.7	239.249	0.723	79.293	59.959
spike_03_after	63478.3	1229.61	0.528	374.717	255.253
spike_03_after	2945.15	227.495	0.715	73.309	58.944
spike_03_after	24478.2	684.463	0.657	206.462	172.656
spike_03_after	5187.58	513.07	0.248	180.603	89.245
spike_03_after	50150.4	955.617	0.69	346.528	191.954
spike_03_after	8722.14	362.222	0.835	121.075	97.808
spike_03_after	12957.5	453.46	0.792	148.53	127.334
spike_03_after	5737.95	317.4	0.716	118.566	75.425
spike_03_after	7333.84	331.015	0.841	116.446	85.01
spike_03_after	2265.28	268.373	0.395	106.996	36.108
spike_03_after	39522.9	842.202	0.7	290.872	192.954
spike_03_after	3548.85	232.741	0.823	80.804	56.872
spike_03_after	5836.98	532.113	0.259	206.027	64.235
spike_03_after	14449.6	1463.23	0.085	643.365	102.368
spike_03_after	11020.8	477.789	0.607	147.321	119.038
spike_03_after	23541.2	730.055	0.555	289.051	120.668
spike_03_after	13147	482.863	0.709	171.319	103.358
spike_03_after	4167.77	504.11	0.206	97.828	56.945
spike_03_after	32254.8	770.455	0.683	265.862	169.257
spike_03_after	5199.01	377.367	0.459	97.076	75.702
spike_03_after	10835.1	441.03	0.7	161.053	103.39
spike_03_after	17892.8	536.222	0.782	180.962	148.309
spike_03_after	13663.1	504.351	0.675	184.667	123.616
spike_03_after	4678.15	268.801	0.814	93.205	66.765
spike_03_after	19973.3	584.647	0.734	207.114	154.212
spike_03_after	17991.8	557.206	0.728	188.499	136.779
spike_03_after	20357.1	578.283	0.765	191.289	147.378
spike_03_after	21951	586.638	0.802	196.448	158.359
spike_03_after	3158.44	221.541	0.809	81.239	55.857
spike_03_after	10277.1	422.631	0.723	152.253	86.864
spike_03_after	2135.78	175.849	0.868	59.456	46.92
spike_03_after	18545	558.302	0.748	193.857	118.808
spike_03_after	25497	632.09	0.802	212.2	166.931
spike_03_after	58184.1	971.175	0.775	317.274	254.234
spike_03_after	23486.9	626.893	0.751	213.622	145.732
spike_03_after	23692.6	681.362	0.641	247.319	150.289
spike_03_after	11682.5	429.559	0.796	145.223	107.078
spike_03_after	8171.77	369.316	0.753	139.375	82.102
spike_03_after	18736.4	554.218	0.767	179.662	139.639
spike_03_after	9888.59	393.237	0.804	139.525	87.815
spike_03_after	9490.57	393.347	0.771	139.803	105.541
spike_03_after	2200.53	305.148	0.297	83.211	44.984
spike_03_after	1240.71	276.076	0.205	70.675	39.029
spike_03_after	19015.4	568.561	0.739	204.724	135.531
spike_03_after	6721.57	330.919	0.771	110.276	87.778
spike_03_after	35842.7	841.243	0.636	274.689	200.146
spike_03_after	10335.2	451.123	0.638	178.759	84.303
spike_03_after	35774.1	763.688	0.771	237.759	215.491
spike_03_after	6414.96	345.861	0.674	133.518	75.993
spike_03_after	21595.9	625.209	0.694	232.152	124.317
spike_03_after	10981.7	425.042	0.764	150.972	103.961
spike_03_after	9419.15	427.151	0.649	145.255	92.179
spike_04	3355.6	230.823	0.791	82.143	58.235
spike_04	10091.5	398.352	0.799	135.313	103.969
spike_04	7486.01	363.949	0.71	127.346	85.478
spike_04	12586.8	521.268	0.582	154.542	127.47
spike_04	2862.8	265.195	0.512	97.084	45.364
spike_04	5042.9	357.632	0.495	122.089	73.685
spike_04	2702.33	249.755	0.544	84.776	55.556
spike_04	1632.22	208.261	0.473	73.662	40.979
spike_04	5416.06	349.797	0.556	110.986	79.352
spike_04	1372.06	154.457	0.723	52.449	41.28
spike_04	3947.15	271.468	0.673	101.535	60.265
spike_04	1519.23	206.548	0.447	84.064	35.427
spike_04	4155.1	279.207	0.67	93.798	63.107
spike_04	27583.5	747.733	0.62	238.573	189.998
spike_04	2030.07	235.551	0.46	98.014	36.067
spike_04	903.942	123.234	0.748	40.528	35.781
spike_04	3040.36	242.328	0.651	94.693	45.308
spike_04	2414.63	228.357	0.582	82.137	42.53
spike_04	16651.7	560.376	0.666	190.709	140.549
spike_04	13070.1	467.134	0.753	151.955	124.967
spike_04	6094.02	311.577	0.789	112.576	72.243
spike_04	1878.15	184.539	0.693	61.772	45.777
spike_04	1514.48	173.476	0.632	68.185	35.085
spike_04	6959.98	355.532	0.692	117.143	89.95
spike_04	1348.32	144.476	0.812	46.627	41.918
spike_04	17098	542.251	0.731	190.469	128.06
spike_04	16437.1	541.549	0.704	187.598	111.517
spike_04	8837.18	390.793	0.727	132.265	104.014
spike_04	3659.45	243.373	0.776	92.487	56.501
spike_04	5358.14	324.504	0.639	108.199	79.514
spike_04	1706.29	175.13	0.699	60.616	42.429
spike_04	13210.7	489.144	0.694	161.851	126.592
spike_04	32479.3	812.031	0.619	245.462	199.28
spike_04	72043.8	1168.51	0.663	420.686	281.363
spike_04	7844.93	396.993	0.626	133.011	94.978
spike_04	8270.31	365.378	0.778	125.379	95.076
spike_04	5139.75	309.251	0.675	113.941	63.731
spike_04	7667.37	353.363	0.772	116.228	101.694
spike_04	9234.08	401.084	0.721	141.902	96.196
spike_04	20895.1	681.132	0.566	225.073	152.005
spike_04	21908.3	608.808	0.743	192.835	168.169
spike_04	1785.1	167.624	0.798	59.4	41.54
spike_04	1811.68	186.92	0.652	62.395	47.07
spike_04	47938.4	953.031	0.663	317.278	237.507
spike_04	1450.87	175.089	0.595	57.691	45.075
spike_04	1183.1	137.92	0.782	46.417	37.602
spike_04	1613.23	168.673	0.713	62.558	40.415
spike_04	17208.1	526.696	0.78	176.183	133.191
spike_04	8945.42	418.516	0.642	169.495	80.244
spike_04	4254.8	296.468	0.608	95.6	69.636
spike_04	2667.2	235.345	0.605	80.268	52.581
spike_04	11580.3	497.15	0.589	167.931	104.772
spike_04	3532.21	238.968	0.777	76.76	65.116
spike_04	27323.4	757.609	0.598	244.838	173.121
spike_04	8306.4	393	0.676	143.071	94.197
spike_04	8477.31	392.74	0.691	141.491	79.921
spike_04	3162.85	242.909	0.674	90.814	51.192
spike_04	13505	524.059	0.618	175.439	116.537
spike_04	2498.18	198.984	0.793	71.931	52.008
spike_04	29855.7	812.358	0.569	258.524	205.178
spike_04	33961.5	782.081	0.698	261.285	188.435
spike_04	10590	428.961	0.723	145.59	112.804
spike_04	7836.38	358.112	0.768	118.702	94.047
spike_04	5047.65	294.285	0.732	98.529	78.453
spike_04	4815.96	285.787	0.741	110.044	66.258
spike_04	64950	1059.69	0.727	360.076	292.951
spike_04	1452.77	149.95	0.812	50.417	38.29
spike_04	1287.55	158.926	0.641	60.612	35.405
spike_04	10591.9	421.636	0.749	141.413	112.42
spike_04	16843.5	512.7	0.805	183.031	121.037
spike_04	11922.2	449.128	0.743	155.01	107.154
spike_04	55446.2	1131.14	0.545	396.277	235.616
spike_04	12350.4	466.793	0.712	162.359	122.211
spike_04	3475.24	243.477	0.737	78.184	69.888
spike_04	9167.61	376.36	0.813	123.656	98.158
spike_04	34594.8	797.622	0.683	250.72	208.136
spike_04	11951.6	459.289	0.712	161.551	117.649
spike_04	10657.4	412.565	0.787	138.659	111.053
spike_04	21292	599.459	0.745	217.57	145.918
spike_04	1216.33	143.431	0.743	51.531	35.726
spike_04	10175	411.7	0.754	146.226	87.497
spike_04	2912.18	214.48	0.796	68.437	59.441
spike_04	1713.88	180.031	0.665	66.416	40.037
spike_04	8880.85	430.005	0.604	129.264	111.291
spike_04	2230.42	196.999	0.722	77.937	43.252
spike_04	8408.94	389.984	0.695	126.018	97.533
spike_04	2218.08	213.77	0.61	79.454	42.379
spike_04	1517.33	162.921	0.718	55.343	45.672
spike_04	12914.4	511.53	0.62	179.056	103.152
spike_04	9889.24	432.442	0.665	144.804	115.827
spike_04	7848.73	392.729	0.639	157.389	71.853
spike_04	3881.64	246.176	0.805	80.979	67.563
spike_04	13657.9	473.434	0.766	153.168	121.653
spike_04	7741.43	432.911	0.519	161.108	80.577
spike_04	8078.51	397.928	0.641	147.469	88.251
spike_04	13008.4	469.344	0.742	162.887	116.504
spike_04	8411.79	370.564	0.77	124.019	89.286
spike_04	9602.49	407.576	0.726	138.767	93.171
spike_04	13084.4	451.28	0.807	145.939	121.65
spike_04	1787.94	186.447	0.646	61.514	48.374
spike_04	3095.43	255.208	0.597	86.369	60.634
spike_04	1094.8	125.421	0.875	42.31	36.003
spike_04	6345.64	390.714	0.522	138.16	67.161
spike_04	1842.07	195.092	0.608	72.799	38.848
spike_04	28089.6	675.567	0.773	234.345	155.922
spike_04	1987.34	188.773	0.701	69.053	43.589
spike_04	13654.1	476.42	0.756	177.819	107.488
spike_04	41144.6	823.715	0.762	273.615	219.115
spike_04	2159.21	195.043	0.713	76.832	37.624
spike_04	1216.33	142.862	0.749	44.438	39.218
spike_04	2042.42	191.524	0.7	66.657	48.158
spike_04	27647.2	685.19	0.74	232.828	174.484
spike_04	21792.4	606.929	0.743	207.69	159.851
spike_04	24350.4	669.124	0.683	211.129	172.374
spike_04	43993.1	934.824	0.633	338.712	185.174
spike_04	1739.52	175.796	0.707	64.378	38.299
spike_04	4341.2	274.266	0.725	99.723	61.49
spike_04	9116.33	418.79	0.653	159.063	81.614
spike_04	9001.44	369.857	0.827	123.491	94.457
spike_04	3242.61	222.846	0.821	75.439	59.596
spike_04	26507.7	691.685	0.696	223.605	184.529
spike_04	5091.32	285.247	0.786	105.961	71.088
spike_04	2781.14	231.783	0.651	83.822	58.368
spike_04	3667.04	236.548	0.824	79.459	61.148
spike_04	7622.74	389.072	0.633	142.619	78.88
spike_04	5963.93	340.574	0.646	122.931	73.076
spike_04	5527.15	298.933	0.777	103.804	74.824
spike_04	2631.12	200.655	0.821	71.468	46.321
spike_04	1665.46	178.457	0.657	64.414	43.042
spike_04	12504.2	431.539	0.844	141.785	118.786
spike_04	1140.37	126.799	0.891	42.567	35.966
spike_04	4511.17	284.112	0.702	97.07	74.1
spike_04	28497	819.782	0.533	319.233	135.686
spike_04	2125.02	187.724	0.758	67.565	47.543
spike_04	6190.87	336.863	0.686	110.966	77.048
spike_04	3964.24	265.858	0.705	87.541	68.278
spike_04	10649.8	429.537	0.725	151.128	113.335
spike_04	17979.1	537.277	0.783	176.519	145.831
spike_04	2558.95	236.389	0.575	80.448	49.017
spike_04	1325.53	157.643	0.67	59.725	36.498
spike_04	48162.5	1021.21	0.58	336.011	204.278
spike_04	16559.6	615.367	0.55	176.61	141.616
spike_04	6577.32	325.92	0.778	115.419	81.377
spike_04	4439	278.698	0.718	96.622	61.5
spike_04	1577.15	289.527	0.236	88.679	40.717
spike_04	1504.04	148.706	0.855	53.055	38.006
spike_04_after	10307.7	415.494	0.75	137.077	104.737
spike_04_after	54738.7	928.529	0.798	317.723	226.247
spike_04_after	3407.96	231.068	0.802	83.364	55.807
spike_04_after	15821	508.125	0.77	172.056	128.423
spike_04_after	20357.3	595.009	0.723	194.906	167.197
spike_04_after	21639.9	585.716	0.793	189.106	159.044
spike_04_after	22386.4	648.769	0.668	247.968	143.553
spike_04_after	8065.21	347.66	0.839	119.383	96.439
spike_04_after	39155.8	928.524	0.571	349.76	192.561
spike_04_after	31870.4	755.841	0.701	271.498	180.236
spike_04_after	11078	469.372	0.632	163.715	97.703
spike_04_after	14329.8	487.972	0.756	163.651	129.221
spike_04_after	20370.6	582.482	0.754	211.452	145.81
spike_04_after	20961	580.059	0.783	212.93	131.625
spike_04_after	4742.95	275.623	0.785	100.441	67.325
spike_04_after	8253.75	362.361	0.79	121.026	96.893
spike_04_after	26133.4	672.837	0.725	232.776	171.963
spike_04_after	9125.02	384.219	0.777	130.881	102.469
spike_04_after	6268.39	311.927	0.81	110.413	76.12
spike_04_after	11955.9	433.022	0.801	145.735	112.541
spike_04_after	19971.6	599.727	0.698	237.535	132.417
spike_04_after	13650.9	461.104	0.807	168.233	118.75
spike_04_after	5068.61	281.026	0.807	96.928	71.322
spike_04_after	9825.85	398.422	0.778	139.197	95.438
spike_04_after	2811.87	406.381	0.214	103.641	53.556
spike_04_after	16024.7	528.201	0.722	184.686	109.041
spike_04_after	39087.2	797.212	0.773	259.646	213.845
spike_04_after	5027.66	284.511	0.781	105.842	67.358
spike_04_after	24228	636.184	0.752	222.959	154.002
spike_04_after	25739.2	675.256	0.709	228.16	179.06
spike_04_after	15461	484.59	0.827	156.035	134.76
spike_04_after	3258.46	223.066	0.823	84.516	49.065
spike_04_after	12978.6	470.886	0.736	155.088	125.002
spike_04_after	4096.4	259.279	0.766	91.925	61.41
spike_04_after	75568.3	1250.86	0.607	464.276	227.99
spike_04_after	33784.4	756.861	0.741	248.434	184.846
spike_04_after	16719.8	547.041	0.702	193.427	137.13
spike_04_after	13376.6	463.896	0.781	158.881	113.175
spike_04_after	21076.2	608.39	0.716	226.633	121.982
spike_04_after	8309.93	384.455	0.707	143.141	95.816
spike_04_after	22538.8	637.895	0.696	236.264	147.056
spike_04_after	11290.3	443.548	0.721	160.214	89.613
spike_04_after	28136.8	676.745	0.772	227.165	151.273
spike_04_after	14349.8	465.425	0.832	151.963	126.679
spike_04_after	5910.36	323.919	0.708	113.208	83.953
spike_04_after	10759	433.764	0.719	141.386	119.131
spike_04_after	2551.92	634.533	0.08	118.466	45.257
spike_04_after	17684.4	528.799	0.795	184.276	123.586
spike_04_after	17450.2	533.275	0.771	180.141	133.522
spike_04_after	18204.3	553.993	0.745	190.135	134.867
spike_04_after	4019.28	246.348	0.832	85.031	63.616
spike_04_after	64595	1030.53	0.764	357.023	239.559
spike_04_after	25682	641.848	0.783	215.756	155.905
spike_04_after	2360.53	187.283	0.846	63.79	46.883
spike_04_after	10255.3	400.033	0.805	136.705	109.016
spike_04_after	20004	602.44	0.693	203.355	145.795
spike_04_after	3427	247.094	0.705	95.537	48.276
spike_04_after	1453.07	455.216	0.088	76.341	50.202
spike_04_after	557.995	218.394	0.147	41.685	35.025
spike_04_after	1032.19	331.806	0.118	52.242	43.347
spike_04_after	1233.11	267.123	0.217	62.524	39.056
spike_04_after	2037.73	380.774	0.177	83.09	42.855
spike_04_after	2135.8	337.089	0.236	71.476	49.575
spike_04_after	866.51	346.889	0.09	65.992	36.497
spike_04_after	1710.17	488.807	0.09	98.168	52.259
spike_05	7123.29	368.559	0.659	131.016	87.149
spike_05	9733.52	418.374	0.699	149.154	105.898
spike_05	26339.7	736.049	0.611	221.967	178.404
spike_05	4275.69	354.152	0.428	117.328	66.711
spike_05	5696.17	339.705	0.62	106.761	88.777
spike_05	1506.89	151.897	0.821	49.503	42.481
spike_05	4356.4	303.495	0.594	118.684	50.037
spike_05	8841.92	409.451	0.663	131.216	102.233
spike_05	1112.84	134.494	0.773	49.931	35.621
spike_05	20638.8	594.592	0.734	202.297	150.35
spike_05	7835.43	367.993	0.727	122.712	101.143
spike_05	25886.7	693.089	0.677	239.561	154.347
spike_05	2102.24	224.461	0.524	80.882	45.617
spike_05	5547.09	291.232	0.822	102.099	77.027
spike_05	9942.42	397.907	0.789	133.85	92.71
spike_05	3884.48	259.205	0.727	89.846	67.745
spike_05	26531.5	719.027	0.645	262.014	161.601
spike_05	6216.5	337.003	0.688	114.637	86.725
spike_05	14797.3	523.281	0.679	174.339	127.504
spike_05	5544.24	345.565	0.583	109.302	72.53
spike_05	4100.97	285.351	0.633	89.465	70.128
spike_05	30585.9	747.906	0.687	245.195	163.646
spike_05	15246.4	490.952	0.795	160.621	128.978
spike_05	1786.05	196.227	0.583	72.424	39.145
spike_05	13036.9	534.617	0.573	152.703	135.149
spike_05	2579.84	318.524	0.32	107.211	47.019
spike_05	22581.5	654.892	0.662	216.212	157.672
spike_05	30735.9	725.441	0.734	244.983	180.325
spike_05	24018.1	651.921	0.71	214.128	164.168
spike_05	5401.82	299.523	0.757	99.258	75.193
spike_05	2504.83	214.578	0.684	71.371	53.37
spike_05	27587.3	723.869	0.662	256.272	167.499
spike_05	1561.01	156.98	0.796	58.762	36.775
spike_05	16779	599.014	0.588	225.014	107.428
spike_05	1945.57	186.68	0.702	63.699	41.332
spike_05	6261.13	361.199	0.603	115.199	93.53
spike_05	9670.85	424.611	0.674	147.031	90.672
spike_05	1667.36	170.481	0.721	61.327	40.873
spike_05	1425.23	170.855	0.614	63.929	35.296
spike_05	12556.4	511.441	0.603	167.53	124.745
spike_05	4796.97	280.172	0.768	90.536	75.262
spike_05	3995.58	281.794	0.632	113.144	50.738
spike_05	1921.83	183.826	0.715	66.692	41.279
spike_05	3110.62	227.214	0.757	85.084	54.023
spike_05	1564.81	182.552	0.59	67.944	37.563
spike_05	2531.42	247.51	0.519	89.137	52.139
spike_05	11490.1	440.628	0.744	155.107	107.984
spike_05	1793.64	174.987	0.736	67.198	39.153
spike_05	1038.77	133.118	0.737	44.482	35.558
spike_05	2866.6	231.747	0.671	82.533	50.666
spike_05	20798.3	619.519	0.681	193.893	162.717
spike_05	4118.06	281.781	0.652	102.427	61.59
spike_05	40794.2	821.233	0.76	269.739	213.878
spike_05	3946.2	290.661	0.587	110.316	60.531
spike_05	64364.1	1069.52	0.707	325.789	286.511
spike_05	13788.9	524.045	0.631	181.298	133.55
spike_05	34384.9	836.601	0.617	267.797	203.362
spike_05	1711.98	172.093	0.726	63.523	41.003
spike_05	18917.3	572.966	0.724	184.123	157.91
spike_05	27714.6	699.163	0.712	248.196	167.937
spike_05	30622.9	773.558	0.643	259.263	176.433
spike_05	9186.6	381.017	0.795	129.557	98.088
spike_05	2237.07	185.778	0.815	59.725	49.962
spike_05	1055.87	149.616	0.593	48.88	35.735
spike_05	1403.39	187.587	0.501	73.05	36.954
spike_05	1573.35	171.802	0.67	61.332	42.79
spike_05	1580.95	181.406	0.604	71.239	37.892
spike_05	1596.14	171.427	0.683	58.412	45.857
spike_05	3202.73	256.829	0.61	94.371	51.497
spike_05	2024.38	186.917	0.728	66.407	47.019
spike_05	18221.3	632.029	0.573	241.881	121.311
spike_05	1904.74	181.114	0.73	60.616	38.554
spike_05	9923.43	393.896	0.804	130.82	111.734
spike_05	1462.26	167.629	0.654	61.892	35.86
spike_05	1442.32	210.636	0.409	60.575	37.4
spike_05	8915.99	381.929	0.768	122.724	98.044
spike_05	3983.23	271.234	0.68	98.727	62.728
spike_05	3039.41	274.601	0.507	77.057	64.628
spike_05	1134.68	159.635	0.56	52.124	36.307
spike_05	19237.3	608.188	0.654	210.99	124.459
spike_05	21912.1	682.023	0.592	237.781	131
spike_05	31817.4	757.324	0.697	250.27	194.636
spike_05	5437.9	317.849	0.676	106.437	80.295
spike_05	1416.68	166.152	0.645	59.372	39.035
spike_05	3362.25	248.362	0.685	82.833	59.256
spike_05	2713.73	209.399	0.778	71.672	57.269
spike_05	27569.3	696.138	0.715	258.416	171.565
spike_05	28491.3	726.087	0.679	248.115	159.628
spike_05	4653.59	276.037	0.767	95.144	74.315
spike_05	66535.7	1239.28	0.544	362.822	303.778
spike_05	11682.9	576.386	0.442	173.461	123.888
spike_05	1852.51	169.911	0.806	57.105	44.315
spike_05	10579.5	427.447	0.728	151.648	101.53
spike_05	3887.33	278.645	0.629	108.434	46.781
spike_05	10372.5	447.17	0.652	139.502	118.43
spike_05	42796.7	856.571	0.733	288.678	216.189
spike_05	2054.76	198.704	0.654	77.276	39.955
spike_05	11140.7	519.36	0.519	146.616	114.869
spike_05	5968.68	337.58	0.658	113.486	80.871
spike_05	13224	489.42	0.694	163.899	121.929
spike_05	12717.9	455.576	0.77	145.642	119.628
spike_05	1596.14	172.372	0.675	53.817	46.804
spike_05	2011.08	184.105	0.746	64.404	46.822
spike_05	32630.2	728.203	0.773	225.699	202.326
spike_05	2972	244.707	0.624	100.83	41.563
spike_05	24054.2	624.784	0.774	221.909	128.609
spike_05	1223.93	164.967	0.565	60.264	35.052
spike_05	7267.62	355.397	0.723	122.935	87.259
spike_05	15382.2	507.126	0.752	167.602	127.773
spike_05	8002.55	355.394	0.796	112.277	103.233
spike_05	2108.88	189.818	0.736	75.233	39.561
spike_05	11449.3	464.823	0.666	176.527	114.138
spike_05	1719.58	179.695	0.669	64.947	43.267
spike_05	12995.1	458.394	0.777	157.436	113.648
spike_05	15082.2	608.484	0.512	196.498	113.888
spike_05	8727.98	385.006	0.74	135.751	85.099
spike_05	1419.53	155.46	0.738	50.304	40.819
spike_05	1962.66	180.738	0.755	66.924	40.282
spike_05	14937.8	529.4	0.67	190.081	129.585
spike_05	2417.48	193.573	0.811	64.901	53.523
spike_05	6365.58	316.276	0.8	108.571	84.401
spike_05	1292.3	142.486	0.8	48.377	35.468
spike_05	9938.62	409.915	0.743	147.302	102.236
spike_05	7265.72	347.333	0.757	114.984	83.097
spike_05	7484.11	384.391	0.637	144.8	83.679
spike_05	7359.72	339.468	0.803	107.36	93.554
spike_05	3080.24	271.236	0.526	85.427	58.812
spike_05	5673.38	304.15	0.771	104.178	75.847
spike_05	1301.79	172.471	0.55	62.276	39.746
spike_05	7387.26	343.324	0.788	115.999	87.205
spike_05	8650.12	406.677	0.657	127.419	100.882
spike_05	9583.5	457.563	0.575	137.966	115.187
spike_05	1537.27	175.659	0.626	57.324	43.997
spike_05	1454.66	189.54	0.509	60.804	41.897
spike_05	16546.3	549.496	0.689	198.017	124.323
spike_05	3009.98	230.643	0.711	79.623	58.228
spike_05	5608.81	333.401	0.634	107.314	82.387
spike_05	2997.63	215.384	0.812	72.083	51.573
spike_05	2470.65	214.108	0.677	74.935	50.695
spike_05	12447.2	509.985	0.601	165.872	116.759
spike_05	23257.5	643.083	0.707	219.648	136.292
spike_05	1585.7	166.286	0.721	63.521	36.851
spike_05_after	11322.7	444.367	0.721	152.979	118.477
spike_05_after	6600.69	337.579	0.728	110.268	90.306
spike_05_after	24562.2	669.3	0.689	246.929	156.337
spike_05_after	53055	1008.13	0.656	366.443	238.539
spike_05_after	32517.8	727	0.773	239.343	188.918
spike_05_after	9995.31	465.166	0.58	170.665	82.978
spike_05_after	1725.4	186.946	0.62	66.61	44.891
spike_05_after	29150.8	696.737	0.755	237.286	159.538
spike_05_after	18494.7	532.364	0.82	193.708	122.554
spike_05_after	2040.58	168.002	0.909	53.772	50.302
spike_05_after	9342.1	382.08	0.804	131.482	96.303
spike_05_after	29034.7	705.689	0.733	255.425	153.896
spike_05_after	2847.1	214.648	0.777	77.489	50.327
spike_05_after	6120.78	306.456	0.819	103.519	81.325
spike_05_after	974.107	272.98	0.164	61.718	38.604
spike_05_after	11287.5	432.068	0.76	139.819	118.636
spike_05_after	19972.5	574.551	0.76	197.423	157.075
spike_05_after	15064.9	529.834	0.674	167.273	135.277
spike_05_after	1778.72	302.017	0.245	66.051	50.18
spike_05_after	1243.58	141.584	0.78	49.136	37.28
spike_05_after	1846.33	166.386	0.838	54.725	46.007
spike_05_after	7657.64	360.432	0.741	124.155	87.675
spike_05_after	3036.59	253.419	0.594	100.041	41.124
spike_05_after	4530.6	254.149	0.881	84.941	71.352
spike_05_after	31950.3	737.795	0.738	231.998	196.641
spike_05_after	3354.62	260.514	0.621	96.72	51.943
spike_05_after	31438	734.201	0.733	248.964	178.984
spike_05_after	1611.13	151.247	0.885	51.501	42.78
spike_05_after	4978.14	266.946	0.878	84.371	76.052
spike_05_after	13113.8	484.566	0.702	170.513	126.546
spike_05_after	16116.1	680.209	0.438	243.58	96.279
spike_05_after	24274.6	621.722	0.789	216.454	133
spike_05_after	1747.3	170.717	0.753	65.091	35.139
spike_05_after	4056.4	396.332	0.325	97.575	62.45
spike_05_after	9364	547.631	0.392	166.943	90.138
spike_05_after	1326.42	156.39	0.682	51.726	38.573
spike_05_after	1194.07	141.685	0.747	48.213	36.297
spike_05_after	2705.22	294.017	0.393	109.298	46.026
spike_05_after	6837.79	469.776	0.389	160.191	72.25
spike_05_after	1139.79	128.119	0.873	42.866	36.108
spike_05_after	11560.7	420.535	0.821	140.758	109.093
spike_05_after	1948.21	198.935	0.619	74.478	37.769
spike_05_after	5305.69	315.304	0.671	121.317	63.862
spike_05_after	5683.72	299.787	0.795	98.665	76.224
spike_05_after	4618.2	365.224	0.435	128.814	67.34
spike_05_after	10150.5	423.586	0.711	147.185	106.029
spike_05_after	13339.5	485.064	0.712	156.645	128.468
spike_05_after	13049	523.752	0.598	172.451	125.741
spike_05_after	5933.2	306.396	0.794	106.804	79.144
spike_05_after	18852.7	674.145	0.521	220.137	136.076
spike_05_after	2690.93	295.072	0.388	102.391	49.611
spike_05_after	1874.89	257.517	0.355	87.103	35.201
spike_05_after	2458.6	219.257	0.643	74.838	48.038
spike_05_after	5702.76	541.23	0.245	110.77	66.026
spike_05_after	15646.7	500.605	0.785	168.112	123.574
spike_05_after	11489.3	433.214	0.769	154.397	105.295
spike_05_after	3788.83	277.179	0.62	84.559	66.999
spike_05_after	23988	620.653	0.783	208.061	152.213
spike_05_after	6768.28	338.865	0.741	108.478	80.907
spike_05_after	1461.64	154.103	0.773	51.668	43.231
spike_05_after	8019.48	438.559	0.524	145.875	84.541
spike_05_after	4124.96	245.201	0.862	80.665	70.592
spike_05_after	1155.03	191.797	0.395	60.849	36.74
spike_05_after	21757.9	595.487	0.771	204.08	134.61
spike_05_after	2176.74	185.805	0.792	67.785	42.648
spike_05_after	3925.95	243.246	0.834	84.304	59.904
spike_05_after	17853.9	566.769	0.698	200.161	132.495
spike_05_after	49734.7	1055.77	0.561	323.609	217.742
spike_05_after	30215.4	701.172	0.772	244.148	161.504
spike_05_after	8928.84	461.5	0.527	146.961	103.123
spike_05_after	3730.74	281.707	0.591	97.783	67.098
spike_05_after	4732.47	384.268	0.403	93.053	69.537
spike_05_after	22014.1	565.887	0.864	177.075	163.419
spike_05_after	26023.8	674.695	0.718	233.347	168.585
spike_05_after	5225.71	286.362	0.801	96.638	79.033
spike_05_after	9177.36	425.483	0.637	125.12	106.557
spike_05_after	3178.47	217.742	0.842	73.159	58.033
spike_05_after	4845.78	318.341	0.601	108.825	65.422
spike_05_after	9014.54	368.944	0.832	116.213	101.686
spike_05_after	13967	494.923	0.717	193.257	92.291
spike_05_after	2561.43	472.303	0.144	85.343	62.059
spike_05_after	2490.02	197.418	0.803	70.373	47.611
spike_05_after	3401.28	223.497	0.856	79.857	56.88
spike_05_after	8039.48	374.178	0.722	138.699	86.608
spike_05_after	1577.81	157.576	0.799	55.899	38.403
spike_05_after	3240.36	214.884	0.882	74.578	57.568
spike_05_after	13750.8	501.579	0.687	159.308	133.038
spike_05_after	4343.01	266.234	0.77	89.367	71.573
spike_05_after	7774.77	360.981	0.75	128.895	75.442
spike_05_after	12415.8	516.856	0.584	146.348	119.68
spike_05_after	3055.63	286.885	0.467	119.16	42.367
spike_05_after	4568.69	378.504	0.401	94.092	69.28
spike_05_after	3990.7	367.277	0.372	140.915	64.952
spike_05_after	4925.76	272.484	0.834	91.749	72.656
spike_05_after	8688.88	423.678	0.608	160.046	81.233
spike_05_after	28438.6	712.196	0.705	249.815	167.788
spike_05_after	4990.51	273.711	0.837	97.286	72.204
spike_05_after	1662.55	157.435	0.843	51.074	44.891
spike_05_after	4427.76	260.563	0.82	90.947	67.373
spike_05_after	4987.66	285.656	0.768	106.584	67.524
spike_05_after	6056.98	291.884	0.893	91.864	85.256
spike_05_after	13660.4	500.218	0.686	191.28	117.852
spike_05_after	22978.6	653.636	0.676	237.751	139.145
spike_05_after	6899.69	343.472	0.735	126.329	79.763
spike_05_after	14593.5	481.689	0.79	163.568	122.211
spike_05_after	35633.5	772.251	0.751	256.658	202.177
spike_05_after	7647.17	370.595	0.7	142.071	81.989
spike_05_after	4715.33	294.219	0.685	112.923	58.554
spike_05_after	16126.6	522.736	0.742	190.945	104.197
spike_05_after	58278.8	1013.84	0.712	324.965	269.399
spike_05_after	14068.8	520.846	0.652	176.19	109.902
spike_05_after	28641.4	739.53	0.658	259.908	165.447
spike_05_after	30629.6	723.935	0.734	242.314	177.079
spike_05_after	10181.9	382.113	0.876	132.279	96.799
spike_05_after	19584	570.86	0.755	193.512	137.08
spike_05_after	24291.7	691.269	0.639	235.274	138.628
spike_05_after	7050.14	324.921	0.839	110.962	90.651
spike_05_after	2120.56	182.177	0.803	60.489	49.513
spike_05_after	1790.15	162.76	0.849	55.899	43.206
spike_05_after	23026.3	602.39	0.797	200.478	157.455
spike_05_after	1592.09	158.3	0.798	57.925	40.012
spike_05_after	3572.68	252.3	0.705	85.528	62.085
spike_05_after	10284.8	413.448	0.756	147.029	94.662
spike_05_after	5822.74	314.028	0.742	114.349	72.665
spike_06	5148.29	290.529	0.766	95.248	75.859
spike_06	2332.97	202.981	0.712	66.32	54.324
spike_06	2827.67	211.542	0.794	77.573	51.01
spike_06	24521.3	754.694	0.541	296.479	118.733
spike_06	1475.55	153.413	0.788	51.779	41.904
spike_06	8551.37	520.498	0.397	148.238	95.037
spike_06	3296.73	241.06	0.713	83.061	54.381
spike_06	4966.94	281.454	0.788	93.578	70.967
spike_06	6889.71	375.354	0.615	116.053	88.709
spike_06	2201.93	219.278	0.575	78.537	41.134
spike_06	17129.3	555.866	0.697	188.437	122.877
spike_06	2976.74	223.084	0.752	79.974	48.398
spike_06	7384.41	383.23	0.632	129.522	95.786
spike_06	4192.13	287.167	0.639	108.324	51.605
spike_06	2227.57	191.147	0.766	73.104	43.345
spike_06	6244.04	407.347	0.473	154.633	76.639
spike_06	15379.4	499.756	0.774	173.496	114.452
spike_06	7019.8	368.147	0.651	119.862	90.929
spike_06	1164.11	136.305	0.787	47.983	36.047
spike_06	25262.9	683.917	0.679	236.342	168.563
spike_06	2286.44	198.517	0.729	68.306	49.864
spike_06	2368.1	264.58	0.425	77.601	59.699
spike_06	1702.49	192.291	0.579	64.235	43.068
spike_06	15649	501.034	0.783	166.796	135.049
spike_06	6373.17	326.355	0.752	116.318	81.922
spike_06	6228.85	383.72	0.532	120.74	83.286
spike_06	2548.51	216.96	0.68	69.298	57.643
spike_06	58909.1	1004.5	0.734	347.993	251.132
spike_06	2238.02	196.469	0.729	67.361	54.052
spike_06	1953.16	170.382	0.845	57.328	47.929
spike_06	7630.34	357.068	0.752	127.751	90.262
spike_06	10373.5	427.371	0.714	148.577	91.233
spike_06	1634.12	155.263	0.852	53.172	44.016
spike_06	6036.1	339.189	0.659	112.312	90.109
spike_06	24419.7	708.964	0.611	253.4	128.967
spike_06	18519.4	556.568	0.751	180.264	147.89
spike_06	4468.44	306.265	0.599	117.127	50.284
spike_06	3308.12	246.66	0.683	90.168	50.692
spike_06	3238.81	245.422	0.676	88.498	60.275
spike_06	18087.4	587.156	0.659	189.189	143.867
spike_06	54264.1	927.258	0.793	298.905	237.903
spike_06	10813.1	414.658	0.79	154.689	97.93
spike_06	12437.8	504.332	0.614	175.867	115.757
spike_06	3281.54	270.089	0.565	86.609	65.292
spike_06	1607.54	162.446	0.766	61.045	39.078
spike_06	5507.21	342.379	0.59	115.533	80.608
spike_06	9312.89	402.691	0.722	138.364	95.339
spike_06	17229	531.477	0.766	181.345	134.187
spike_06	7384.41	372.561	0.669	149.095	75.766
spike_06	15461	528.427	0.696	188.13	127.739
spike_06	27289.2	647.24	0.819	214.924	165.773
spike_06	23532.9	641.396	0.719	221.021	141.936
spike_06	14537.1	511.26	0.699	208.352	101.349
spike_06	6773.87	389.894	0.56	141.023	90.755
spike_06	1966.45	203.223	0.598	72.828	41.721
spike_06	2973.89	216.864	0.795	76.296	53.024
spike_06	1819.28	173.515	0.759	67.203	39.291
spike_06	3846.5	251.883	0.762	83.422	64.241
spike_06	7340.73	340.712	0.795	120.875	78.436
spike_06	15252.1	519.609	0.71	185.38	134.464
spike_06	2563.7	209.501	0.734	75.909	47.138
spike_06	1231.53	136.305	0.833	44.325	38.29
spike_06	14497.3	521.964	0.669	201.793	94.633
spike_06	3557.85	277.312	0.581	99.102	53.719
spike_06	4145.6	319.625	0.51	107.25	70.854
spike_06	19473.7	598.315	0.684	201.58	141.94
spike_06	15478.1	635.996	0.481	252.104	86.315
spike_06	6488.07	363.86	0.616	116.632	86.863
spike_06	2047.16	200.8	0.638	79.226	39.688
spike_06	1179.3	144.239	0.712	48.836	35.14
spike_06	25274.3	676.405	0.694	253.666	165.541
spike_06	23086.6	670.088	0.646	249.119	143.026
spike_06	1715.78	175.662	0.699	66.015	38.799
spike_06	1893.34	186.777	0.682	63.632	38.898
spike_06	44805	945.44	0.63	306.465	217.317
spike_06	5223.31	316.63	0.655	123.431	75.217
spike_06	4039.26	285.958	0.621	108.75	58.441
spike_06	21826.6	599.969	0.762	204.45	147.867
spike_06	1640.77	162.113	0.785	57.099	43.853
spike_06	2114.58	255.215	0.408	99.551	43.2
spike_06	18057	543.438	0.768	194.063	118.123
spike_06	28930	749.309	0.647	244.148	195.655
spike_06	1789.84	174.854	0.736	65.145	38.304
spike_06	2273.15	186.014	0.826	60.269	52.973
spike_06	2136.42	213.911	0.587	68.589	45.325
spike_06	17667.7	529.898	0.791	185.049	128.432
spike_06	18389.3	584.064	0.677	221.858	116.556
spike_06	6371.27	353.067	0.642	125.183	79.643
spike_06	4730.51	298.325	0.668	109.442	67.197
spike_06	1937.97	213.44	0.535	77.729	42.445
spike_06	11291.7	486.79	0.599	177.948	105.241
spike_06	5729.4	319.749	0.704	120.477	74.649
spike_06	14968.2	515.944	0.707	195.138	109.71
spike_06	1941.77	204.267	0.585	75.112	38.685
spike_06	3579.69	302.689	0.491	103.575	65.109
spike_06	26951.2	675.583	0.742	223.751	162.406
spike_06	4612.77	329.173	0.535	105.292	58.288
spike_06	3478.09	239.859	0.76	88.555	57.878
spike_06	9493.29	473.362	0.532	197.076	70.868
spike_06	1410.04	150.56	0.782	49.786	42.265
spike_06	1950.31	180.543	0.752	62.399	44.383
spike_06	3573.04	244.423	0.752	78.265	64.654
spike_06	6121.55	322.193	0.741	109.203	68.739
spike_06	8028.19	370.743	0.734	121.541	98.71
spike_06	10271.9	412.342	0.759	143.231	110.385
spike_06	11162.5	444.327	0.711	147.937	110.906
spike_06	902.043	143.43	0.551	45.994	35.071
spike_06	5337.25	373.505	0.481	111.61	88.115
spike_06	21495.2	596.618	0.759	215.476	159.332
spike_06	1824.98	210.958	0.515	75.484	39.232
spike_06	62156.5	1068.42	0.684	340.408	263.276
spike_06	33235.1	872.654	0.548	283.251	165.169
spike_06	29594.6	709.051	0.74	247.458	177.281
spike_06	8298.8	385.99	0.7	142.765	71.958
spike_06	21937.7	643.212	0.666	222.241	140.507
spike_06	2791.59	256.313	0.534	84.468	61.361
spike_06	4823.56	289.091	0.725	95.91	67.197
spike_06	987.5	129.888	0.736	41.122	36.735
spike_06	3982.28	258.534	0.749	95.234	67.171
spike_06	1253.37	154.218	0.662	53.899	35.527
spike_06	19166	576.132	0.726	182.41	155.069
spike_06	5368.58	307.498	0.713	105.399	76.498
spike_06	1631.27	182.883	0.613	58.551	44.308
spike_06	3329.96	274.08	0.557	104.805	43.17
spike_06	4906.17	315.828	0.618	113.934	63.187
spike_06	7495.51	348.836	0.774	121.83	85.413
spike_06	8743.17	418.749	0.627	158.277	81.917
spike_06	7257.18	368.485	0.672	126.401	82.863
spike_06	2728.92	231.411	0.64	83.566	58.124
spike_06	13321.8	472.361	0.75	159.991	117.874
spike_06	2515.28	229.349	0.601	91.841	43.651
spike_06	1199.24	133.354	0.847	42.219	38.805
spike_06	1375.85	149.278	0.776	52.336	40.852
spike_06	50220.1	1019.03	0.608	347.832	229.864
spike_06	10788.4	421.332	0.764	146.776	95.809
spike_06	3190.39	252.457	0.629	86.386	61.244
spike_06	1483.15	233.836	0.341	90.118	35.193
spike_06	2676.7	203.793	0.81	72.04	51.641
spike_06	5093.22	314.35	0.648	109.132	74.051
spike_06	3058.4	231.41	0.718	79.196	59.756
spike_06	14581.8	509.237	0.707	165.197	146.626
spike_06	28957.5	694.548	0.754	247.636	157.332
spike_06	35478.8	852.309	0.614	312.441	175.229
spike_06	4580.48	336.622	0.508	127.622	57.198
spike_06	2000.64	185.311	0.732	76.634	36.051
spike_06	2047.16	192.095	0.697	77.176	36.417
spike_06	1379.65	154.888	0.723	56.524	37.106
spike_06	21185.7	594.478	0.753	210.466	121.814
spike_06	3196.08	273.508	0.537	108.192	54.573
spike_06	1762.31	177.034	0.707	61.635	43.606
spike_06	6817.55	366.244	0.639	133.914	84.766
spike_06	5473.03	299.015	0.769	102.137	71.894
spike_06	2059.51	182.022	0.781	69.437	43.486
spike_06	954.267	152.938	0.513	46.453	35.263
spike_06	2881.79	229.738	0.686	78.36	56.663
spike_06	3921.51	259.265	0.733	85.87	69.179
spike_06	1660.71	159.356	0.822	55.914	42.879
spike_06	14195.3	623.587	0.459	182.113	122.78
spike_06	4846.35	308.832	0.639	101.945	80.832
spike_06	3610.07	245.388	0.753	81.031	58.947
spike_06	61059.8	1071.73	0.668	344.392	257.514
spike_06	9048.92	422.706	0.636	138.106	100.358
spike_06	17594.6	594.547	0.625	208.97	118.753
spike_06	1718.63	167.293	0.772	55.819	43.586
spike_06	5030.55	301.752	0.694	104.545	66.689
spike_06	1552.46	202.647	0.475	63.01	41.83
spike_06	12166.2	475.185	0.677	172.636	113.021
spike_06	1248.62	155.796	0.646	56.654	38.703
spike_06	16230.1	559.95	0.65	220.776	101.767
spike_06	3459.1	240.718	0.75	80.045	61.947
spike_06	9724.98	432.915	0.652	131.499	110.162
spike_06	9767.71	407.459	0.739	132.553	111.207
spike_06	3022.32	241.235	0.653	93.451	46.499
spike_06	44188.7	902.7	0.681	314.467	203.225
spike_06	3097.33	225.465	0.766	82.345	54.905
spike_06	4392.48	271.228	0.75	105.485	58.397
spike_06	18904.9	609.513	0.639	183.454	152.233
spike_06	2252.26	214.673	0.614	70.329	50.786
spike_06	12198.5	448.967	0.76	157.681	111.797
spike_06	7639.83	358.541	0.747	119.441	101.54
spike_06	3537.91	244.854	0.742	85.085	63.328
spike_06	2083.24	211.862	0.583	67.351	51.402
spike_06	6213.65	313.657	0.794	107.201	77.084
spike_06	9300.54	406.109	0.709	144.704	104.566
spike_06	3619.57	256.449	0.692	80.644	67.854
spike_06	9574.95	401.494	0.746	140.276	90.211
spike_06	5250.84	301.255	0.727	101.562	72.407
spike_06	9969.95	418.51	0.715	138.464	105.417
spike_06	1939.87	183.022	0.728	58.404	50.745
spike_06	2053.81	176.898	0.825	64.26	45.173
spike_06	1600.89	157.884	0.807	57.371	40.53
spike_06	1351.17	175.226	0.553	53.67	41.091
spike_06	1368.26	185.346	0.501	61.167	39.215
spike_06	1148.92	131.503	0.835	44.529	37.198
spike_06	1608.49	158.494	0.805	55.409	39.964
spike_06	1267.61	143.294	0.776	51.286	37.428
spike_06	2723.22	243.377	0.578	80.879	57.772
spike_06	2256.06	196.804	0.732	66.979	50.42
spike_06	4815.01	286.017	0.74	98.915	73.438
spike_06	11492	432.584	0.772	141.703	114.358
spike_06	5959.18	341.771	0.641	129.819	71.638
spike_06	23245.2	639.778	0.714	211.72	161.742
spike_06	6222.2	382.68	0.534	120.399	72.904
spike_06	1575.25	199.422	0.498	69.873	43.215
spike_06	1211.59	160.637	0.59	55.839	35.083
spike_06	1480.3	149.849	0.828	54.646	37.951
spike_06	2812.48	255.841	0.54	88.723	55.813
spike_06	5276.48	335.019	0.591	100.448	85.477
spike_06	1423.33	152.607	0.768	57.393	37.039
spike_06	1731.92	178.885	0.68	57.719	43.377
spike_06	1035.93	129.554	0.776	43.675	35.608
spike_06	22932.8	602.757	0.793	202.151	151.753
spike_06	1615.13	171.565	0.69	61.197	36.45
spike_06	7058.73	353.774	0.709	121.923	78.719
spike_06	1979.75	176.838	0.796	62.313	47.203
spike_06	3316.67	233.494	0.764	81.716	57.241
spike_06	3139.11	241.291	0.678	85.67	61.831
spike_06	4898.57	309.438	0.643	109.653	65.067
spike_06	7331.24	368.962	0.677	140.425	76.715
spike_06	15033.7	522.59	0.692	163.787	137.328
spike_06_after	12529.9	460.864	0.741	155.787	118.426
spike_06_after	6444.39	344.903	0.681	117.264	75.27
spike_06_after	6893.51	313.814	0.88	99.233	90.565
spike_06_after	7786.06	374.963	0.696	128.219	93.513
spike_06_after	16579.6	525.749	0.754	181.319	131.723
spike_06_after	6827.04	770.088	0.145	173.08	74.34
spike_06_after	5962.98	325.826	0.706	120.07	64.387
spike_06_after	942.873	293.091	0.138	48.655	38
spike_06_after	1520.18	155.596	0.789	59.779	36.496
spike_06_after	2786.84	235.538	0.631	83.283	47.352
spike_06_after	2361.45	186.348	0.855	63.836	51.677
spike_06_after	8955.87	380.685	0.777	128.47	92.449
spike_06_after	29758.9	739.03	0.685	241.466	191.907
spike_06_after	9577.8	378.699	0.839	124.364	107.845
spike_06_after	16576.7	705.249	0.419	292.658	75.751
spike_06_after	9515.13	393.269	0.773	144.284	85.096
spike_06_after	24713.1	612.397	0.828	200.599	156.086
spike_06_after	8417.49	361.908	0.808	125.732	86.576
spike_06_after	12672.3	499.598	0.638	196.867	75.101
spike_06_after	22877.7	723.78	0.549	229.996	158.779
spike_06_after	43357	808.621	0.833	288.59	220.541
spike_06_after	21741.1	590.175	0.784	201.903	149.718
spike_06_after	2137.37	182.213	0.809	63.631	45.822
spike_06_after	2548.51	197.036	0.825	71.933	46.842
spike_06_after	18374.1	542.557	0.784	187.223	123.545
spike_06_after	2643.46	203.319	0.804	70.035	54.637
spike_06_after	2633.02	210.72	0.745	73.104	53.524
spike_06_after	6137.69	311.106	0.797	116.632	77.404
spike_06_after	4798.87	274.029	0.803	96.818	71.659
spike_06_after	3874.99	244.854	0.812	82.227	62.48
spike_06_after	4778.93	292.75	0.701	115.99	57.392
spike_06_after	4087.68	255.836	0.785	91.412	61.688
spike_06_after	3862.64	278.075	0.628	105.2	46.751
spike_06_after	34708.7	806.94	0.67	292.163	160.096
spike_06_after	15764.9	512.03	0.756	177.55	138.97
spike_06_after	4408.62	279.074	0.711	100.086	65.799
spike_06_after	86250.5	1207.96	0.743	406.062	275.999
spike_06_after	1926.58	166.624	0.872	58.675	43.409
spike_06_after	39884.6	827.555	0.732	292.475	184.995
spike_06_after	2874.2	220.52	0.743	81.907	52.788
spike_06_after	2666.25	210.065	0.759	75.674	45.276
spike_06_after	2285.49	201.461	0.708	79.904	37.965
spike_06_after	17840.5	526.336	0.809	182.235	124.065
spike_06_after	4530.16	270.768	0.776	102.44	57.487
spike_06_after	3111.57	236.155	0.701	88.723	51.539
spike_06_after	19227.8	675.385	0.53	206.216	126.325
spike_06_after	3040.36	240.763	0.659	87.751	53.055
spike_06_after	1694.89	166.76	0.766	59.268	42.162
spike_06_after	3679.39	245.894	0.765	87.828	57.968
spike_06_after	1060.61	123.943	0.868	43.016	35.165
spike_06_after	26030.1	694.32	0.679	255.286	139.273
spike_06_after	6373.17	314.86	0.808	103.206	84.756
spike_06_after	15187.6	497.892	0.77	178.527	128.636
spike_06_after	5462.59	297.362	0.776	104.017	76.997
spike_06_after	5124.56	278.261	0.832	94.923	73.164
spike_06_after	18335.2	550.122	0.761	185.809	144.393
spike_06_after	2593.14	198.654	0.826	68.076	53.469
spike_06_after	5679.07	311.242	0.737	117.089	66.836
spike_06_after	4123.76	276.353	0.679	103.054	53.172
spike_06_after	37109.1	822.732	0.689	306.617	171.532
spike_06_after	7129.94	325.939	0.843	106.999	90.402
spike_06_after	1102.39	123.235	0.912	41.365	35.829
spike_06_after	7554.38	373.699	0.68	119.974	101.291
spike_06_after	2933.07	218.103	0.775	80.055	50.167
spike_06_after	20848.6	616.057	0.69	239.259	111.708
spike_06_after	7202.1	385.428	0.609	141.526	87.859
spike_06_after	4128.51	282.259	0.651	92.984	66.696
spike_06_after	9994.64	416.071	0.726	149.884	77.835
spike_06_after	12800.5	483.801	0.687	172.618	116.7
spike_06_after	4198.77	256.253	0.804	83.514	69.299
spike_06_after	4580.48	291.232	0.679	99.77	63.516
spike_06_after	4134.21	253.747	0.807	93.016	59.445
spike_06_after	5764.53	292.002	0.85	97.093	83.808
spike_06_after	4686.83	284.777	0.726	96.077	78.151
spike_06_after	21690.8	616.405	0.717	201.731	168.552
spike_06_after	2305.43	186.013	0.837	65.137	48.796
spike_06_after	8114.59	349.419	0.835	126.538	81.952
spike_06_after	8518.14	363.8	0.809	122.856	93.206
spike_06_after	4244.35	260.682	0.785	90.708	66.777
spike_06_after	2960.6	217.336	0.788	78.184	57.189
spike_06_after	1681.6	157.076	0.856	54.127	40.923
spike_06_after	4268.09	260.663	0.789	94.594	59.84
spike_06_after	9422.08	400.734	0.737	139.639	101.472
spike_06_after	7287.56	1509.8	0.04	693.064	71.533
spike_06_after	7571.47	358.346	0.741	113.647	96.461
spike_06_after	22042.1	607.091	0.752	206.499	138.458
spike_06_after	12001	427.544	0.825	139.474	118.847
spike_06_after	1998.74	203.455	0.607	64.378	47.134
spike_06_after	4389.63	260.254	0.814	95.253	66.256
spike_06_after	3243.56	218.912	0.851	76.906	52.38
spike_06_after	10016.5	412.667	0.739	153.243	90.838
spike_06_after	5688.57	306.729	0.76	103.455	75.221
spike_06_after	1054.92	123.373	0.871	39.567	36.172
spike_06_after	7896.2	380.4	0.686	136.076	89.379
spike_06_after	1952.21	172.47	0.825	56.154	47.701
spike_06_after	19171.7	743.851	0.435	191.411	161.913
spike_06_after	1989.24	426.247	0.138	103.186	40.343
spike_06_after	1834.47	183.313	0.686	75.036	41.708
spike_06_after	4509.27	279.542	0.725	102.21	63.391
spike_06_after	9097.34	378.484	0.798	126.509	103.354
spike_06_after	4496.92	559.478	0.181	235.826	43.824
spike_06_after	65053.5	1062.35	0.724	344.739	265.64
spike_06_after	6201.31	334.819	0.695	114.984	79.995
spike_06_after	24394.1	699.031	0.627	239.037	145.38
spike_06_after	18745.4	536.687	0.818	178.066	139.184
spike_06_after	5119.81	277.358	0.836	87.081	78.17
spike_06_after	38170.7	886.804	0.61	289.412	195.271
spike_06_after	2588.39	202.407	0.794	79.492	44.627
spike_06_after	4611.81	278.498	0.747	89.709	72.279
spike_06_after	1844.92	173.948	0.766	61.2	41.318
spike_06_after	4783.68	423.633	0.335	164.53	60.056
spike_06_after	24256.4	613.556	0.81	200.699	160.799
spike_06_after	7603.75	366.52	0.711	145.409	76.211
spike_06_after	3303.38	238.162	0.732	84.978	62.075
spike_06_after	4426.66	279.405	0.713	97.256	61.823
spike_06_after	1841.12	167.765	0.822	56.652	45.476
spike_06_after	8333.93	371.755	0.758	126.718	98.841
spike_06_after	7859.17	652.199	0.232	278.676	70.315
spike_06_after	3555	245.518	0.741	89.899	53.424
spike_06_after	5643.94	315.473	0.713	108.979	81.214
spike_06_after	22777.1	619.016	0.747	228.204	123.346
spike_06_after	11144.5	417.671	0.803	142.573	98.895
spike_06_after	16093.4	825.797	0.297	210.14	115.838
spike_06_after	1717.68	155.599	0.892	50.085	45.323
spike_06_after	50125.1	922.626	0.74	312.778	227.687
spike_06_after	17606	538.722	0.762	186.55	127.374
spike_06_after	1701.54	162.727	0.807	56.973	39.437
spike_06_after	25474.7	654.048	0.748	203.699	167.933
spike_06_after	32340.6	762.835	0.698	229.343	194.82
spike_06_after	25191.7	668	0.709	253.467	147.181
spike_06_after	2726.07	204.122	0.822	69.862	52.943
spike_06_after	39118.3	833.438	0.708	299.231	167.996
spike_06_after	3890.18	258.161	0.733	84.365	69.991
spike_06_after	11474.9	441.476	0.74	159.594	109.23
spike_06_after	116739	1541.92	0.617	496.38	375.48
spike_06_after	20253.2	593.832	0.722	183.494	157.958
spike_06_after	17026.8	540.076	0.734	188.898	116.035
spike_06_after	4915.66	270.328	0.845	87.35	76.241
spike_06_after	14150.7	580.565	0.528	203.97	113.799
spike_06_after	1912.33	174.181	0.792	61.161	46.743
spike_06_after	2629.22	234.104	0.603	87.77	43.981
spike_06_after	4208.27	259.735	0.784	94.858	68.122
spike_06_after	4474.14	286.197	0.686	87.725	74.042
spike_06_after	15802.9	504.746	0.779	161.558	135.892
spike_06_after	4683.03	277.318	0.765	88.933	73.824
spike_06_after	2185.79	228.795	0.525	80.289	43.846
spike_06_after	4895.72	315.148	0.619	100.819	72.776
spike_06_after	13400.6	491.581	0.697	161.522	117.925
spike_06_after	7734.78	371.515	0.704	120.819	92.071
spike_06_after	14799.2	482.114	0.8	162.792	128.257
spike_06_after	58224.5	984.307	0.755	337.357	244.965
spike_06_after	28140	1034.45	0.33	274.294	160.897
spike_06_after	25238.2	691.479	0.663	246.045	132.354
spike_06_after	5842.39	306.38	0.782	110.253	75.152
spike_06_after	5203.37	271.705	0.886	86.674	76.759
spike_06_after	15622.4	524.304	0.714	198.524	112.66
spike_06_after	22841.6	590.697	0.823	205.289	151.981
spike_06_after	30294.4	718.761	0.737	270.505	158.356
spike_07	6634.24	356.427	0.656	134.283	80.387
spike_07	12082.5	505.482	0.594	170.294	106.412
spike_07	5184.34	290.839	0.77	107.391	60.146
spike_07	4520.63	278.5	0.732	97.181	69.193
spike_07	6497.51	322.659	0.784	114.881	80.87
spike_07	5511.92	369.703	0.507	142.045	68.907
spike_07	1729.06	169.713	0.754	55.159	46.681
spike_07	1945.55	171.996	0.826	57.393	49.335
spike_07	3395.45	252.588	0.669	88.343	59.36
spike_07	6410.15	313.383	0.82	103.592	86.35
spike_07	4489.29	265.761	0.799	95.259	65.309
spike_07	1412.87	156.309	0.727	53.916	36.016
spike_07	3610.04	251.795	0.716	92.64	51.155
spike_07	1744.25	194.376	0.58	64.234	49.18
spike_07	12558.2	453.913	0.766	159.334	115.508
spike_07	7836.32	366.943	0.731	136.763	87.361
spike_07	18236.3	552.404	0.751	184.067	142.245
spike_07	1692.98	160.79	0.823	57.166	37.032
spike_07	1771.79	175.18	0.726	64.491	38.774
spike_07	11318.2	462.389	0.665	157.856	119.33
spike_07	32734.4	869.114	0.545	315.286	162.771
spike_07	1344.51	141.483	0.844	47.982	40.84
spike_07	5467.29	289.288	0.821	97.071	74.847
spike_07	2769.73	231.015	0.652	82.971	52.596
spike_07	2214.26	193.239	0.745	61.979	50.983
spike_07	4458.91	271.549	0.76	95.353	67.913
spike_07	4431.37	271.133	0.758	89.839	72.545
spike_07	25928.3	658.681	0.751	233.332	155.12
spike_07	59468.9	1001.14	0.746	328.067	252.12
[truncated: 1,422 more rows]

## Sheet: README
The present datasheet include all the particles analyzed in the linked publication with a detected MinFeret size > 35 um.
		Abbreviation in publication
Sample_name	Charcoal1-3	C	triplicates of the extraction and identification process with charcoal only before the extraction procedure
	Charcoal1-3 after	C	triplicates of the extraction and identification process with charcoal only after the extraction procedure
	Charcoal4-6	CPFS	triplicates of the extraction and identification process with charcoal and plastic-free soil (Scuol) before the extraction procedure
	Charcoal4-6 after	CPFS	triplicates of the extraction and identification process with charcoal and plastic-free soil (Scuol) after the extraction procedure
	MAT1A-C	MAT1	Triplicates extraction of highway soil samples at 1m away from the road
	MAT2A-C	MAT2	Triplicates extraction of highway soil samples at 2m away from the road
	MAT5A-C	MAT5	Triplicates extraction of highway soil samples at 5m away from the road
	MAT10A-C	MAT10	Triplicates extraction of highway soil samples at 10m away from the road
	Spike_01-04	S	Cyogrinded TWP only before the extraction procedure
	Spike_01-04 after	S	Cyogrinded TWP only after the extraction procedure
	Spike_05-08	SPFS	Cryogrinded TWP before the addition of plastic-free soil (Scuol) and the extraction procedure
	Spike_05-08 after	SPFS	Cryogrinded TWP after the addition of plastic-free soil (Scuol) and the extraction procedure
	Spike_09-11	S0	Cryogrinded TWP only before extraction procedure
	Spike_09-11 after	S0	Cryogrinded TWP only after the 1st density separation of the extraction procedure
	BlankA-C	B	Contamination control samples
	ScuolA-C	PFS	Plastic-free soil to test the effect of the matrix on the analysis
Area	Area covered by each particles in [um2]
Perim.	Particle Perimeter length [um]
Circ.	Particle circularity estimate (0 = fiber, 1 = sphere)
Feret	The longest distance between any two points along the selection boundary, also known as maximum caliper [um]
MinFeret	The minimum caliper diameter [um]
